# Supplementary material for: Nanocompartment-confined polymerization in living systems
Source: Nat Commun. 2023 Aug 26;14:5229. doi: 10.1038/s41467-023-40935-1 (PMC10460442; doi:10.1038/s41467-023-40935-1)
Supplement: Supplementary file 4 — Source Data [file 41467_2023_40935_MOESM4_ESM.xlsx]

## Sheet: Fig. 2c
		Intensity (a.u.)
	wavelength (nm)	0 min	1 min	2 min	3 min	4 min	5 min
	500	101.543	211.736	214.803	285.868	245.658	310.935
	501	94.322	195.314	199.095	266.026	228.826	288.019
	502	65.293	134.596	141.293	188.159	163.834	203.881
	503	46.494	95.682	102.812	135.792	124.166	150.94
	504	34.66	67.098	76.119	101.651	91.326	111.245
	505	26.552	52.385	60.743	82.364	75.795	90.496
	506	21.244	41.098	49.558	66.591	66.222	77.208
	507	17.766	34.599	43.523	58.906	58.478	68.447
	508	15.17	29.963	39.661	52.865	53.18	62.777
	509	12.913	26.372	36.959	48.208	50.987	60.944
	510	11.778	23.605	35.59	47.775	50.348	59.505
	511	11.662	22.392	35.893	47.475	50.871	59.801
	512	10.649	21.308	36.061	47.685	51.815	62.252
	513	10.84	21.039	36.302	48.437	54.439	63.525
	514	10.227	20.485	37.111	50.005	56.323	65.61
	515	10.091	20.51	38.722	51.481	57.737	68.92
	516	9.753	21.044	39.917	53.146	59.733	72.275
	517	10.046	21.053	41.203	54.633	63.088	74.851
	518	9.9	21.072	42.658	56.809	65.087	77.244
	519	9.464	20.907	44.092	59.039	67.334	79.704
	520	10.006	21.416	45.078	60.493	68.925	83.089
	521	9.943	21.137	45.725	62.78	72.378	84.805
	522	9.832	20.832	47.411	63.914	73.489	87.73
	523	9.876	21.342	48.012	65.059	74.777	89.951
	524	9.603	21.662	49.399	65.69	76.141	90.584
	525	9.311	21.168	48.908	66.676	77.841	91.333
	526	9.559	21.371	49.81	67.341	78.598	93.278
	527	9.92	21.065	49.217	67.511	78.523	91.839
	528	9.303	21.832	50.508	67.013	78.384	92.623
	529	9.531	20.588	49.146	66.743	79.18	92.073
	530	9.223	20.58	48.564	67.137	77.999	91.9
	531	9.143	20.655	48.689	66.375	76.605	91.153
	532	9.177	20.25	48.111	63.968	75.445	90.133
	533	8.444	20.609	47.867	65.07	74.607	88.346
	534	8.616	19.963	47.218	63.169	74.491	86.494
	535	8.527	19.046	45.639	62.453	72.453	85.411
	536	8.376	18.772	45.161	60.089	71.735	84.027
	537	7.911	18.447	43.67	59.624	69.635	81.895
	538	8.084	18.494	42.748	57.809	67.456	79.807
	539	7.447	17.588	41.762	56.586	66.436	78.257
	540	7.657	17.269	40.385	55.234	64.42	75.92
	541	7.342	16.679	40.374	53.178	62.868	73.589
	542	7.156	15.725	38.761	52.34	61.466	71.82
	543	7.518	15.783	38.675	50.89	59.546	69.886
	544	7.203	15.658	36.584	48.921	57.591	67.753
	545	6.73	15.026	35.789	48.189	55.009	64.991
	546	7.308	15.367	34.682	46.427	54.07	63.994
	547	7.16	14.708	34.359	46.09	53.575	61.958
	548	7.409	14.504	33.041	44.873	51.043	59.792
	549	7.716	14.265	32.211	43.139	50.111	58.825
	550	7.844	14.292	31.494	42.328	49.499	57.212
	551	7.964	14.629	31.561	41.674	48.27	56.34
	552	8.427	14.84	30.489	40.48	47.178	55.099
	553	8.728	14.827	30.012	40.364	46.825	53.452
	554	9.29	15.378	29.895	39.47	45.802	53.576
	555	9.843	15.202	29.655	39.738	44.719	51.941
	556	10.498	15.971	29.934	39.201	44.186	51.208
	557	10.919	16.823	30.159	38.851	44.491	51.08
	558	11.855	17.143	30.525	38.566	43.453	49.862
	559	12.464	18.212	30.513	38.073	43.728	49.578
	560	13.041	18.403	30.419	38.141	43.055	49.022
	561	13.982	18.694	31.333	38.806	43.571	49.908
	562	14.635	19.767	30.707	37.588	43.001	48.819
	563	15.714	19.984	31.525	37.974	42.814	48.548
	564	16.385	20.944	31.337	38.674	42.5	47.013
	565	16.848	21.697	31.982	37.613	42.381	47.018
	566	18.007	21.915	32.108	37.853	41.847	46.899
	567	17.877	21.95	31.433	37.971	41.485	46.197
	568	18.144	22.28	30.977	36.961	40.742	45.852
	569	17.948	21.688	30.336	36.468	40.383	44.478
	570	17.991	22.016	30.933	35.353	39.492	44.019
	571	18.18	21.942	30.348	35.825	37.561	42.311
	572	17.481	20.766	28.874	34.054	37.012	41.784
	573	17.725	20.373	28.064	32.873	36.123	39.453
	574	16.918	21.158	27.194	31.909	35.244	38.877
	575	16.624	19.623	25.728	31	33.737	37.646
	576	16.465	19.234	26.026	30.26	32.477	36.245
	577	15.987	18.637	24.979	28.821	31.311	35.03
	578	15.216	18.235	24.133	28.15	30.436	33.051
	579	15.2	17.411	23.564	27.306	28.901	31.95
	580	14.897	17.434	22.82	26.029	28.413	31.585
	581	14.966	17.403	22.247	26.321	28.173	30.741
	582	14.85	17.32	21.84	25.81	27.77	29.921
	583	16.057	18.278	22.553	25.375	27.564	29.512
	584	16.735	18.669	22.963	26.307	27.355	30.408
	585	18.019	19.418	23.591	25.994	27.893	30.497
	586	19.01	21.085	24.417	27.49	28.555	31.29
	587	20.412	22.389	25.921	28.532	30.22	32.183
	588	22.081	23.857	28.2	30.104	30.697	33.17
	589	23.642	26.058	28.802	30.823	32.306	34.084
	590	25.179	27.475	29.76	32.777	33.094	35.197
	591	26.985	29.058	31.94	33.922	34.427	35.812
	592	27.457	29.467	32.487	34.079	34.781	36.555
	593	28.573	30.735	32.315	34.853	35.795	37.441
	594	29.392	31.501	33.5	35.357	36.289	37.368
	595	30.505	31.926	34.25	35.79	36.079	37.276
	596	30.314	31.424	34.356	34.762	35.735	36.783
	597	30.774	32.378	34.332	34.791	35.813	37.766
	598	30.816	32.413	33.94	35.473	35.881	36.799
	599	30.409	32.957	33.274	35.852	36.087	36.378
	600	31.207	32.485	34.016	35.981	36.27	37.16
	601	31.327	32.837	34.343	36.14	35.858	37.742
	602	31.709	33.539	34.579	35.462	35.648	36.85
	603	33.023	33.531	34.842	36.305	35.758	36.793
	604	32.978	34.404	35.279	36.015	36.323	37.098
	605	33.807	34.733	36.17	37.279	37.172	37.62
	606	34.276	35.476	36.837	37.57	37.517	37.646
	607	35.407	36.972	37.338	38.462	37.852	39.975
	608	36.215	37.627	38.327	39.228	39.199	39.389
	609	36.985	38.566	39.264	39.672	39.483	40.177
	610	37.768	39.162	39.35	40.046	39.731	40.496
	611	38.529	40.374	40.067	40.307	39.957	41.351
	612	38.753	39.947	40.795	40.979	40.341	41.003
	613	38.706	40.046	40.786	40.767	40.527	41.42
	614	39.079	40.528	40.831	41.381	41.328	41.484
	615	39.641	39.811	40.487	41.267	40.429	41.193
	616	38.805	40.393	40.524	40.71	40.119	41.158
	617	38.3	39.71	39.225	40.118	40.695	40.01
	618	37.394	39.28	39.147	40.015	39.219	40.115
	619	36.905	38.891	38.977	39.59	38.757	39.098
	620	36.495	37.464	38.405	37.765	37.651	38.317
	621	36.088	36.449	37.4	37.375	36.626	37.507
	622	35.104	36.246	36.783	36.625	36.292	36.917
	623	34.471	35.414	34.973	35.686	35.326	35.921
	624	33.124	34.382	34.765	34.338	33.248	34.556
	625	32.447	33.407	33.578	33.734	33.309	34.231
	626	31.327	32.412	32.519	32.917	32.503	31.901
	627	30.483	31.737	31.238	31.991	31.509	31.866
	628	29.571	30.625	30.797	30.708	31.116	30.767
	629	28.763	29.864	29.865	30.48	29.5	29.69
	630	28.165	29.134	28.58	29.806	29.175	29.251
	631	27.735	28.142	27.475	28.84	28.062	28.961
	632	27.148	28.022	27.757	28.109	27.501	27.606
	633	26.09	26.792	27.256	27.708	27.285	27.339
	634	25.759	26.681	26.535	27.176	26.179	26.704
	635	25.086	26.304	26.203	26.299	25.766	25.895
	636	24.212	25.469	25.665	25.707	24.664	25.781
	637	24.261	25.267	25.379	25.014	24.427	24.876
	638	23.529	24.345	24.19	24.133	24.227	24.444
	639	22.933	23.749	24.112	23.848	23.552	24.094
	640	22.274	23.338	22.486	23.02	23.586	22.771
	641	21.791	22.551	22.844	22.275	22.405	22.676
	642	21.303	22.22	21.385	22.088	21.198	21.539
	643	20.699	21.433	21.036	21.349	21.393	21.422
	644	19.607	20.775	20.564	20.966	20.053	20.795
	645	19.141	20.254	19.511	19.765	20.236	20.447
	646	19.162	19.249	18.912	19.508	19.639	19.462
	647	18.314	19.005	18.724	19.484	18.808	18.813
	648	17.132	17.87	17.962	18.355	18.107	17.954
	649	17.181	18.087	17.158	17.382	17.629	17.589
	650	16.563	17.49	17.199	17.521	17.133	16.895
	651	15.95	16.723	16.78	16.184	16.516	16.09
	652	15.423	15.944	15.673	16.191	15.567	16.262
	653	14.042	15.767	15.406	15.585	15.667	15.058
	654	13.714	15.277	14.843	14.952	14.618	14.998
	655	13.556	14.377	14.581	14.497	14.294	14.495
	656	13.387	13.78	13.546	14.119	13.805	14.012
	657	12.869	13.64	13.411	13.561	13.524	13.924
	658	12.61	13.122	12.803	13.488	13.121	13.606
	659	12.63	12.76	12.592	12.688	12.705	12.725
	660	11.845	12.55	12.575	12.81	12.334	12.479
	661	11.65	12.136	12.107	12.384	12.091	12.07
	662	11.273	11.618	11.449	11.331	11.889	11.662
	663	10.803	11.316	11.42	11.102	11.293	11.059
	664	10.329	11.139	10.516	10.995	10.945	10.817
	665	10.291	10.568	10.55	10.682	10.719	10.535
	666	9.997	10.579	10.064	10.653	10.069	10.581
	667	9.753	10.503	10.105	10.302	9.889	9.989
	668	9.42	9.964	9.555	9.472	9.36	9.665
	669	8.765	9.515	9.326	9.495	9.232	9.454
	670	8.799	9.234	8.897	9.366	9.41	8.978
	671	8.294	8.884	8.612	9.398	8.93	8.638
	672	8.186	8.649	8.626	8.413	8.763	8.445
	673	8.05	8.275	7.959	8.333	8.298	8.611
	674	7.683	8.465	8.081	8.393	8.125	7.983
	675	7.512	7.694	7.448	8.087	7.647	7.84
	676	7.276	7.359	7.286	7.732	7.541	7.353
	677	6.919	7.668	7.041	7.377	7.043	7.318
	678	6.766	6.956	7.106	6.948	7.188	6.681
	679	6.625	7.075	6.769	6.627	6.792	6.464
	680	6.113	6.591	6.35	6.334	6.398	6.421
	681	6.093	6.322	5.924	6.133	5.92	5.808
	682	5.867	6.31	5.868	5.731	5.684	5.959
	683	5.348	5.82	5.642	5.674	5.715	5.697
	684	4.969	5.891	5.516	5.625	5.26	5.633
	685	5.215	5.424	5.349	5.351	5.341	5.6
	686	4.989	5.269	5.057	5.44	5.09	4.958
	687	4.913	4.721	4.795	5.191	4.952	4.907
	688	4.484	4.995	4.5	4.935	4.403	4.763
	689	4.047	4.846	4.204	4.407	4.311	4.344
	690	3.955	4.267	4.259	4.279	4.298	4.684
	691	4.121	4.492	3.669	4.221	4.092	4.041
	692	3.59	4.224	4.051	3.928	3.966	4.09
	693	3.449	4.149	3.618	3.797	3.84	4.002
	694	3.327	3.901	3.442	3.898	3.964	3.486
	695	3.159	3.627	3.418	3.324	3.559	3.498
	696	2.983	3.566	3.014	3.495	3.435	3.38
	697	3.123	3.493	3.483	3.502	2.995	3.138
	698	2.997	3.033	2.878	3.132	2.767	3.076
	699	2.635	2.832	2.714	2.987	2.937	2.975
	700	2.613	2.749	2.804	2.868	2.552	2.97

## Sheet: Fig. 2d
		F/F0
	Time (min)	NaSS	NaSS@AOT
	0	1	1
	1	1.66529	2.34677
	2	2.48074	5.42922
	3	2.94167	7.20338
	4	3.76402	8.42567
	5	4.47056	9.95625

## Sheet: Fig. 2f
	Intensity (a.u.)
	Without illumination			With illumination
	Control	NaSS	NaSS@AOT	Control	NaSS	NaSS@AOT
	16.731	25.194	15.264	12.722	37.626	92.92
	15.966	19.049	22.539	14.723	39.038	96.614
	10.503	15.575	14.399	15.433	38.25	99.1

## Sheet: Fig. 3b
	Abs
	Wavelength (nm)	OPD	PPD	MPD	ADPA	NDA	ADPAH
	200	2.83483	2.68423	1.73412	3.89806	3.4153	3.32529
	201	3.06373	2.51897	1.83113	3.48954	3.49656	3.30525
	202	3.24639	2.32659	1.94977	3.64817	3.3311	3.14836
	203	3.28542	2.02328	2.07701	3.51013	3.1627	3.05665
	204	3.43016	1.75184	2.19732	3.42988	3.02662	3.06234
	205	3.48008	1.50056	2.31654	3.12139	2.82304	2.9125
	206	3.47383	1.26437	2.4372	2.94487	2.63346	2.71367
	207	3.35486	1.06159	2.51318	2.68653	2.40899	2.52741
	208	3.27628	0.89666	2.61638	2.40223	2.21008	2.29557
	209	3.13456	0.7778	2.64834	2.14829	2.01837	2.09234
	210	2.95008	0.68207	2.68961	1.90776	1.81481	1.86312
	211	2.64388	0.62334	2.64145	1.68506	1.64788	1.67425
	212	2.42063	0.57556	2.5512	1.49598	1.50315	1.50836
	213	2.13564	0.5455	2.46384	1.34068	1.37203	1.36369
	214	1.85731	0.52664	2.32946	1.21703	1.27611	1.25903
	215	1.62248	0.51957	2.17424	1.12052	1.19177	1.16983
	216	1.41212	0.51602	2.01418	1.04069	1.12778	1.10579
	217	1.23875	0.5172	1.84759	0.98045	1.07405	1.04783
	218	1.09897	0.52365	1.68524	0.92707	1.02973	0.99897
	219	0.98749	0.53554	1.53305	0.88514	0.99481	0.95835
	220	0.90563	0.54499	1.39588	0.84709	0.96457	0.91582
	221	0.84808	0.56307	1.26916	0.82221	0.94232	0.88302
	222	0.80425	0.5797	1.16078	0.80193	0.92272	0.84833
	223	0.77548	0.59844	1.06515	0.78211	0.90833	0.82009
	224	0.75194	0.61909	0.9766	0.76573	0.89453	0.78707
	225	0.74093	0.64288	0.91553	0.75405	0.88978	0.76609
	226	0.73091	0.66005	0.85699	0.74425	0.87891	0.74113
	227	0.72104	0.68229	0.80569	0.73475	0.87243	0.71396
	228	0.71453	0.70554	0.76621	0.73201	0.87009	0.69632
	229	0.7099	0.7281	0.73627	0.72726	0.86862	0.6777
	230	0.70137	0.74711	0.70711	0.72306	0.86349	0.65747
	231	0.69244	0.76576	0.68199	0.7225	0.86395	0.64055
	232	0.68416	0.78291	0.6639	0.72287	0.86662	0.62597
	233	0.67649	0.80087	0.64717	0.72756	0.86961	0.61358
	234	0.66119	0.81388	0.63108	0.73085	0.87176	0.60153
	235	0.64767	0.82155	0.61478	0.7337	0.87625	0.59023
	236	0.63325	0.82674	0.60236	0.74024	0.88373	0.5807
	237	0.6137	0.83136	0.58248	0.74603	0.88945	0.57195
	238	0.5887	0.82843	0.56503	0.75162	0.89838	0.5631
	239	0.56516	0.82374	0.54686	0.75809	0.90777	0.55843
	240	0.53744	0.81279	0.52669	0.76531	0.91914	0.55291
	241	0.50572	0.79965	0.50478	0.77305	0.93208	0.54683
	242	0.46848	0.77958	0.47861	0.7772	0.94265	0.54101
	243	0.43438	0.75872	0.45286	0.78582	0.95673	0.53905
	244	0.39977	0.73257	0.42602	0.79118	0.9699	0.53545
	245	0.36334	0.70293	0.3967	0.79911	0.98659	0.53403
	246	0.32976	0.67165	0.36721	0.8084	1.00141	0.53617
	247	0.29901	0.6391	0.33823	0.81543	1.01702	0.54019
	248	0.2696	0.6012	0.30888	0.82446	1.0346	0.54571
	249	0.23991	0.56335	0.27686	0.83323	1.05165	0.5523
	250	0.21684	0.52405	0.24955	0.8432	1.07111	0.56247
	251	0.19458	0.4861	0.2209	0.85168	1.08839	0.57584
	252	0.17703	0.44691	0.19438	0.86236	1.10874	0.58993
	253	0.16153	0.40698	0.171	0.87392	1.1283	0.60761
	254	0.14896	0.37341	0.15079	0.88957	1.14898	0.62752
	255	0.13811	0.33758	0.13134	0.90036	1.16822	0.64764
	256	0.12891	0.30642	0.11632	0.91649	1.18709	0.67231
	257	0.12019	0.27565	0.10292	0.93178	1.20524	0.69527
	258	0.11718	0.25009	0.09208	0.94961	1.22672	0.72506
	259	0.11312	0.22508	0.08265	0.96688	1.24406	0.75226
	260	0.10994	0.20307	0.07582	0.98264	1.26115	0.78071
	261	0.10768	0.18458	0.0716	0.99986	1.27573	0.81087
	262	0.10824	0.16964	0.06788	1.01817	1.29163	0.84753
	263	0.10909	0.15615	0.06734	1.03575	1.30883	0.88149
	264	0.10973	0.14244	0.06606	1.05103	1.319	0.91614
	265	0.11227	0.13249	0.06599	1.06991	1.33175	0.95517
	266	0.11298	0.12391	0.06543	1.08573	1.33786	0.98949
	267	0.11998	0.11676	0.06827	1.10692	1.34739	1.03082
	268	0.12447	0.11229	0.07092	1.12498	1.35242	1.07202
	269	0.12902	0.10766	0.07414	1.13891	1.35073	1.10968
	270	0.13498	0.10515	0.07685	1.15251	1.35016	1.14948
	271	0.14307	0.10247	0.08196	1.16981	1.34544	1.19193
	272	0.15174	0.10148	0.08658	1.18409	1.33924	1.22875
	273	0.16021	0.1006	0.09024	1.19607	1.33097	1.26682
	274	0.16759	0.09952	0.09639	1.20528	1.3221	1.30087
	275	0.17836	0.10105	0.10133	1.21588	1.31104	1.33641
	276	0.18908	0.10294	0.10815	1.22383	1.29717	1.36541
	277	0.19953	0.10551	0.11562	1.22912	1.28179	1.3958
	278	0.20982	0.10618	0.11996	1.23017	1.26688	1.42208
	279	0.21921	0.10853	0.12692	1.23294	1.24795	1.43634
	280	0.2296	0.11138	0.1326	1.231	1.23273	1.45605
	281	0.23992	0.11448	0.13953	1.22335	1.21111	1.46839
	282	0.24894	0.11589	0.1444	1.21863	1.19408	1.47453
	283	0.2561	0.11929	0.14837	1.2078	1.17548	1.47233
	284	0.26663	0.12528	0.15849	1.19622	1.15968	1.47079
	285	0.27099	0.12638	0.16196	1.17998	1.13957	1.46031
	286	0.27756	0.1299	0.16273	1.16093	1.12231	1.44621
	287	0.28061	0.13284	0.16517	1.14174	1.10469	1.42838
	288	0.28103	0.13609	0.16673	1.11614	1.08769	1.40425
	289	0.28335	0.13966	0.16775	1.09289	1.07407	1.37397
	290	0.2813	0.14357	0.16769	1.0643	1.05862	1.34268
	291	0.27623	0.14428	0.1634	1.0335	1.04209	1.30667
	292	0.27241	0.1478	0.16141	1.0041	1.02916	1.27164
	293	0.26554	0.15088	0.15898	0.97229	1.01487	1.22959
	294	0.25453	0.15383	0.15155	0.93772	0.99965	1.18596
	295	0.24438	0.15573	0.14387	0.90378	0.98659	1.14541
	296	0.23203	0.1578	0.1363	0.86765	0.97458	1.09806
	297	0.21567	0.15809	0.12355	0.82894	0.95812	1.05247
	298	0.20272	0.16076	0.11382	0.79548	0.94614	1.00707
	299	0.18632	0.16048	0.10094	0.758	0.92968	0.96118
	300	0.17091	0.1613	0.09086	0.72025	0.91698	0.91264
	301	0.15556	0.16194	0.08061	0.68644	0.9041	0.87117
	302	0.14142	0.16292	0.07148	0.65086	0.88911	0.82177
	303	0.12659	0.16034	0.06284	0.61372	0.87616	0.77274
	304	0.11344	0.16086	0.05506	0.57942	0.86368	0.73111
	305	0.10091	0.15825	0.0494	0.5462	0.85054	0.68716
	306	0.08974	0.15633	0.0429	0.51206	0.83408	0.64531
	307	0.07937	0.15631	0.03849	0.48267	0.82095	0.60377
	308	0.07024	0.15219	0.03413	0.45286	0.80882	0.56649
	309	0.06136	0.14927	0.03003	0.42379	0.7958	0.52782
	310	0.05663	0.14631	0.02835	0.39635	0.78577	0.49217
	311	0.05072	0.14108	0.02581	0.37259	0.77229	0.46042
	312	0.04443	0.13749	0.02465	0.34647	0.76217	0.4271
	313	0.04188	0.13357	0.02374	0.32826	0.75206	0.39633
	314	0.03614	0.12663	0.02148	0.30394	0.73535	0.36502
	315	0.03339	0.12163	0.02163	0.28406	0.7222	0.3377
	316	0.03121	0.11559	0.01929	0.26666	0.71123	0.31445
	317	0.03093	0.11156	0.0188	0.25064	0.70236	0.2906
	318	0.02982	0.10623	0.02138	0.2354	0.68983	0.27015
	319	0.02571	0.09899	0.01794	0.21839	0.67591	0.24547
	320	0.02595	0.09249	0.01873	0.20506	0.66257	0.229
	321	0.02323	0.0873	0.01847	0.18997	0.65016	0.20909
	322	0.02429	0.08385	0.01871	0.17817	0.63878	0.19525
	323	0.02408	0.07632	0.0201	0.16764	0.62999	0.18058
	324	0.02151	0.07063	0.01733	0.15607	0.61607	0.16775
	325	0.0218	0.06578	0.01898	0.14613	0.60256	0.15498
	326	0.02181	0.063	0.01935	0.13747	0.5897	0.14535
	327	0.02297	0.05819	0.02033	0.12822	0.58049	0.13488
	328	0.02038	0.05359	0.01863	0.11808	0.56793	0.12439
	329	0.02102	0.05017	0.01916	0.11111	0.55818	0.1161
	330	0.02046	0.04587	0.0177	0.10347	0.54617	0.11022
	331	0.01924	0.04286	0.01638	0.09655	0.53218	0.10255
	332	0.01965	0.04086	0.01729	0.09189	0.52109	0.09711
	333	0.01979	0.03685	0.01802	0.08312	0.51213	0.09222
	334	0.01814	0.03522	0.0168	0.079	0.5002	0.08826
	335	0.0201	0.03423	0.01855	0.07391	0.48997	0.08471
	336	0.01876	0.03057	0.01733	0.06721	0.47809	0.07967
	337	0.01865	0.02937	0.01631	0.06441	0.46987	0.07778
	338	0.01715	0.02725	0.01542	0.05915	0.45755	0.07428
	339	0.01947	0.02827	0.01612	0.05698	0.44939	0.07327
	340	0.01773	0.02638	0.01514	0.051	0.43939	0.06977
	341	0.01765	0.02574	0.0169	0.04859	0.42769	0.06879
	342	0.0195	0.02544	0.01651	0.04644	0.42113	0.06809
	343	0.01592	0.02334	0.01638	0.04148	0.40935	0.06309
	344	0.0175	0.0225	0.01472	0.03973	0.40313	0.06371
	345	0.01927	0.02296	0.01563	0.03944	0.39237	0.06263
	346	0.01681	0.02275	0.01419	0.03493	0.38383	0.06192
	347	0.01829	0.02218	0.01498	0.03495	0.37591	0.06042
	348	0.01716	0.02012	0.01529	0.03204	0.36675	0.05898
	349	0.01668	0.02002	0.01516	0.03047	0.35911	0.05743
	350	0.01555	0.01958	0.01323	0.02745	0.3502	0.05669
	351	0.01635	0.01949	0.01359	0.0264	0.34333	0.055
	352	0.01785	0.01967	0.01494	0.02705	0.33676	0.05698
	353	0.01685	0.01998	0.01561	0.0261	0.33009	0.05516
	354	0.01605	0.01933	0.01481	0.02472	0.32239	0.05284
	355	0.01636	0.01815	0.015	0.02458	0.31687	0.05284
	356	0.01717	0.02035	0.01631	0.02469	0.31137	0.05392
	357	0.01668	0.01896	0.0147	0.02328	0.30501	0.05152
	358	0.01611	0.01885	0.01568	0.02193	0.29862	0.05203
	359	0.01622	0.01828	0.01389	0.02111	0.29368	0.05235
	360	0.01705	0.0188	0.01534	0.02236	0.28842	0.05079
	361	0.01286	0.01486	0.01074	0.01698	0.28043	0.04742
	362	0.01492	0.01771	0.01259	0.01966	0.27759	0.04883
	363	0.01456	0.01611	0.01277	0.01925	0.2735	0.0469
	364	0.01505	0.01762	0.01204	0.01729	0.26848	0.04693
	365	0.01713	0.01823	0.01289	0.01917	0.2649	0.04806
	366	0.01455	0.01852	0.01272	0.01909	0.26035	0.04774
	367	0.01221	0.01432	0.01172	0.01832	0.25461	0.0452
	368	0.01477	0.01573	0.01209	0.0176	0.2523	0.04596
	369	0.01239	0.01549	0.01216	0.01743	0.25001	0.04593
	370	0.01289	0.01725	0.01227	0.01702	0.24562	0.04555
	371	0.0129	0.0159	0.01163	0.01626	0.24355	0.04479
	372	0.01159	0.01389	0.01109	0.01564	0.2397	0.04458
	373	0.0133	0.01482	0.01155	0.01688	0.23855	0.04334
	374	0.0136	0.01556	0.01168	0.01662	0.23551	0.04427
	375	0.01455	0.01656	0.01294	0.01768	0.23419	0.04445
	376	0.01436	0.01585	0.0126	0.01733	0.23125	0.04385
	377	0.01422	0.01568	0.01074	0.01615	0.22824	0.04302
	378	0.01446	0.01716	0.01224	0.01663	0.22654	0.04459
	379	0.01373	0.01534	0.01241	0.01622	0.22542	0.04483
	380	0.01396	0.01514	0.01135	0.01556	0.22358	0.04432
	381	0.01342	0.01643	0.01251	0.01688	0.22132	0.04309
	382	0.0141	0.01674	0.01262	0.01762	0.2218	0.04439
	383	0.01193	0.01624	0.0112	0.01418	0.21772	0.04308
	384	0.01405	0.01638	0.01117	0.01636	0.21606	0.04258
	385	0.01392	0.01491	0.01169	0.01542	0.21453	0.04254
	386	0.01383	0.01538	0.01205	0.01575	0.21342	0.04295
	387	0.01217	0.01495	0.01092	0.01509	0.21116	0.0416
	388	0.01298	0.01556	0.01137	0.01562	0.21132	0.0443
	389	0.01274	0.01514	0.01054	0.01531	0.2095	0.04141
	390	0.01341	0.01526	0.01172	0.01403	0.2085	0.04273
	391	0.0133	0.01532	0.01163	0.01525	0.20676	0.04221
	392	0.01436	0.01712	0.01279	0.01532	0.20666	0.0434
	393	0.01308	0.01495	0.01099	0.01454	0.20497	0.0419
	394	0.01232	0.01523	0.01019	0.01474	0.20438	0.04162
	395	0.01285	0.01512	0.01148	0.01497	0.20288	0.04231
	396	0.01283	0.0156	0.01205	0.01548	0.20303	0.04218
	397	0.01292	0.01477	0.01071	0.01439	0.20169	0.04194
	398	0.01402	0.01753	0.01218	0.01658	0.20134	0.04352
	399	0.01345	0.01614	0.01141	0.01544	0.19894	0.04195
	400	0.01371	0.01594	0.0111	0.01524	0.19891	0.04202
	401	0.01331	0.01486	0.01142	0.01448	0.19706	0.04245
	402	0.013	0.01592	0.01048	0.01453	0.19729	0.04215
	403	0.01308	0.01489	0.01182	0.01413	0.19655	0.04184
	404	0.01411	0.01652	0.01257	0.01609	0.19771	0.04442
	405	0.01346	0.01645	0.01142	0.01494	0.19674	0.04303
	406	0.01281	0.01627	0.01143	0.01507	0.19586	0.04164
	407	0.01309	0.01494	0.0111	0.01391	0.19482	0.0414
	408	0.01284	0.01551	0.01137	0.01496	0.19436	0.04235
	409	0.0146	0.01676	0.01178	0.01551	0.19606	0.04343
	410	0.01292	0.01527	0.01096	0.0147	0.19521	0.04231
	411	0.01248	0.01495	0.01132	0.01416	0.19505	0.04216
	412	0.01345	0.01613	0.01204	0.01456	0.19533	0.04281
	413	0.01256	0.01542	0.01123	0.01378	0.19525	0.0416
	414	0.01282	0.0157	0.011	0.01321	0.19527	0.04145
	415	0.0132	0.01538	0.01107	0.01397	0.19647	0.04145
	416	0.01241	0.01536	0.01034	0.01432	0.19666	0.04164
	417	0.01253	0.01492	0.00993	0.01323	0.19613	0.0408
	418	0.01228	0.01523	0.0104	0.01405	0.19793	0.04133
	419	0.01209	0.01498	0.01036	0.01499	0.19905	0.04101
	420	0.01192	0.01521	0.00999	0.01408	0.1991	0.04107
	421	0.01257	0.0151	0.01145	0.01571	0.20131	0.04143
	422	0.01333	0.01675	0.01134	0.0149	0.20209	0.04137
	423	0.01473	0.01743	0.01207	0.01543	0.20408	0.04252
	424	0.0132	0.01547	0.01086	0.01498	0.2041	0.04105
	425	0.01322	0.01517	0.01109	0.01445	0.20571	0.04048
	426	0.01236	0.01559	0.01069	0.01409	0.20694	0.04034
	427	0.01247	0.015	0.01078	0.01469	0.20831	0.04008
	428	0.01227	0.01538	0.01097	0.01417	0.20948	0.04032
	429	0.01272	0.01543	0.01054	0.01446	0.21043	0.04019
	430	0.01224	0.01494	0.01122	0.01465	0.21268	0.03892
	431	0.0131	0.01589	0.0115	0.0155	0.21447	0.03956
	432	0.01293	0.01621	0.01156	0.01519	0.2159	0.03943
	433	0.01286	0.01575	0.01135	0.01442	0.21691	0.03864
	434	0.01343	0.0161	0.01097	0.01494	0.21958	0.03933
	435	0.01201	0.0147	0.01007	0.01409	0.21981	0.0379
	436	0.01219	0.0149	0.01081	0.01456	0.22221	0.03837
	437	0.01223	0.01475	0.0106	0.01459	0.22363	0.03778
	438	0.01185	0.01446	0.01125	0.01425	0.22559	0.03774
	439	0.01195	0.01446	0.01059	0.0144	0.22753	0.03721
	440	0.01299	0.01521	0.01118	0.01547	0.23008	0.03729
	441	0.01279	0.0158	0.01135	0.01465	0.23193	0.03683
	442	0.01276	0.01558	0.01118	0.01442	0.23303	0.0365
	443	0.01278	0.01541	0.01117	0.01445	0.23486	0.03562
	444	0.01252	0.01511	0.01081	0.01402	0.23696	0.0355
	445	0.01258	0.01493	0.01083	0.01447	0.23906	0.03474
	446	0.01263	0.0148	0.01067	0.01425	0.2409	0.03481
	447	0.0121	0.01483	0.01089	0.01404	0.24298	0.03368
	448	0.01238	0.0149	0.0119	0.01494	0.24603	0.03402
	449	0.01245	0.01464	0.01095	0.01429	0.24755	0.03356
	450	0.01272	0.01509	0.01062	0.01433	0.24974	0.03227
	451	0.01295	0.01492	0.01108	0.01415	0.25154	0.03191
	452	0.01306	0.01431	0.01157	0.01341	0.25366	0.032
	453	0.0122	0.015	0.01137	0.01408	0.25598	0.03155
	454	0.01207	0.01441	0.01032	0.01369	0.25854	0.03052
	455	0.01216	0.01398	0.01032	0.01387	0.26083	0.0301
	456	0.01203	0.01387	0.01095	0.01387	0.26367	0.02985
	457	0.01144	0.01402	0.01106	0.01376	0.26585	0.03017
	458	0.01187	0.01422	0.01167	0.01352	0.26834	0.02986
	459	0.01322	0.01525	0.01223	0.01552	0.27194	0.03099
	460	0.01219	0.01471	0.01144	0.01404	0.27335	0.02893
	461	0.01228	0.01526	0.01112	0.01404	0.27541	0.02877
	462	0.01251	0.01465	0.01133	0.0138	0.27789	0.02798
	463	0.01272	0.01498	0.01155	0.01385	0.28039	0.02806
	464	0.01199	0.01403	0.01133	0.01399	0.28317	0.02816
	465	0.01186	0.01376	0.01119	0.01343	0.28601	0.02785
	466	0.01167	0.01375	0.0111	0.01383	0.28857	0.02698
	467	0.0119	0.01416	0.01073	0.01357	0.29098	0.02739
	468	0.01156	0.01345	0.01085	0.01356	0.2931	0.02641
	469	0.01167	0.01363	0.01122	0.01356	0.29648	0.02659
	470	0.01225	0.01432	0.01134	0.01387	0.29951	0.02718
	471	0.0126	0.01458	0.01157	0.01352	0.30163	0.02679
	472	0.01296	0.01451	0.01144	0.01373	0.30412	0.02653
	473	0.01288	0.01484	0.01182	0.01394	0.30727	0.02636
	474	0.01233	0.01429	0.01099	0.01363	0.30927	0.02598
	475	0.01177	0.01322	0.01091	0.01328	0.31197	0.0256
	476	0.01215	0.01408	0.0116	0.0137	0.31449	0.02616
	477	0.01132	0.01333	0.01079	0.0134	0.31669	0.02551
	478	0.01215	0.01375	0.01193	0.01419	0.3203	0.02591
	479	0.01197	0.01358	0.01151	0.01371	0.32201	0.02501
	480	0.01151	0.01264	0.01072	0.0131	0.3237	0.02488
	481	0.01181	0.01323	0.01114	0.01318	0.32592	0.02488
	482	0.01266	0.01423	0.01134	0.01383	0.32998	0.02541
	483	0.0128	0.01392	0.01133	0.01348	0.33223	0.02507
	484	0.01213	0.01399	0.01125	0.01334	0.33408	0.02454
	485	0.01234	0.01396	0.0113	0.01367	0.33622	0.02482
	486	0.01071	0.01303	0.01075	0.01286	0.33866	0.02371
	487	0.01142	0.0133	0.0108	0.01362	0.34088	0.02442
	488	0.01153	0.01322	0.01143	0.01381	0.34402	0.02402
	489	0.01116	0.01299	0.01097	0.01287	0.34624	0.0237
	490	0.01099	0.01312	0.0115	0.0132	0.34845	0.02393
	491	0.01147	0.01345	0.01131	0.01409	0.35123	0.02379
	492	0.01109	0.01307	0.01137	0.01302	0.35352	0.02389
	493	0.01211	0.01345	0.01114	0.01377	0.35565	0.02375
	494	0.01172	0.01355	0.01138	0.01359	0.35788	0.02419
	495	0.01236	0.01448	0.01198	0.01383	0.36076	0.02399
	496	0.01206	0.01392	0.01129	0.01421	0.36266	0.02404
	497	0.01233	0.01393	0.01213	0.01388	0.36521	0.02354
	498	0.01151	0.01389	0.01116	0.01342	0.3666	0.02313
	499	0.01157	0.01326	0.01105	0.01283	0.36849	0.02292
	500	0.01053	0.01276	0.0109	0.01277	0.36962	0.02284
	501	0.01047	0.01218	0.01065	0.01308	0.37229	0.0223
	502	0.01095	0.01349	0.01163	0.01371	0.37497	0.02332
	503	0.01073	0.01345	0.01113	0.01384	0.37654	0.02245
	504	0.01116	0.01284	0.01188	0.01383	0.3786	0.02322
	505	0.01	0.01226	0.01079	0.01282	0.37991	0.02182
	506	0.01109	0.01349	0.01131	0.01361	0.38279	0.0225
	507	0.01228	0.01396	0.01152	0.01437	0.38436	0.02356
	508	0.01255	0.01421	0.0121	0.01451	0.3871	0.02332
	509	0.01171	0.01307	0.01093	0.01365	0.38725	0.02254
	510	0.01158	0.01347	0.01084	0.01379	0.38966	0.02263
	511	0.01111	0.01312	0.01123	0.01302	0.39105	0.02186
	512	0.01073	0.01312	0.01037	0.01302	0.39257	0.0219
	513	0.01083	0.01306	0.01093	0.01338	0.39388	0.0221
	514	0.01044	0.01233	0.0109	0.01301	0.39575	0.02215
	515	0.01005	0.01214	0.01116	0.01328	0.39634	0.02175
	516	0.01054	0.01215	0.01126	0.01368	0.39909	0.02179
	517	0.01026	0.01285	0.01141	0.0132	0.40033	0.02204
	518	0.01129	0.01309	0.01177	0.0141	0.40254	0.02287
	519	0.01061	0.01294	0.01113	0.0138	0.40368	0.02155
	520	0.01097	0.01335	0.01142	0.01398	0.40503	0.02228
	521	0.011	0.01266	0.01068	0.0133	0.40624	0.02182
	522	0.01069	0.01349	0.01143	0.01363	0.4075	0.02176
	523	0.01071	0.0135	0.01082	0.01391	0.40892	0.02234
	524	0.01053	0.01282	0.01084	0.01362	0.4094	0.02102
	525	0.01102	0.01301	0.01127	0.01365	0.4109	0.02159
	526	0.01046	0.01272	0.01133	0.01364	0.41245	0.02143
	527	0.01018	0.01251	0.0112	0.01407	0.41369	0.02212
	528	0.00963	0.01109	0.01099	0.01276	0.41425	0.0205
	529	0.00909	0.01161	0.01073	0.01303	0.41467	0.02114
	530	0.00942	0.01202	0.01103	0.01344	0.41622	0.02115
	531	0.00999	0.01234	0.01097	0.01374	0.41785	0.02144
	532	0.00932	0.01189	0.01067	0.01317	0.41803	0.02133
	533	0.01039	0.01301	0.01133	0.01346	0.41982	0.02153
	534	0.01043	0.01249	0.01095	0.01349	0.42045	0.02108
	535	0.01055	0.01256	0.01099	0.01381	0.42123	0.02126
	536	0.01062	0.01278	0.01099	0.01372	0.42188	0.0211
	537	0.01012	0.01247	0.01048	0.0129	0.42252	0.02086
	538	0.00969	0.01189	0.01029	0.01325	0.42291	0.02068
	539	0.0092	0.01159	0.00976	0.01303	0.42316	0.0199
	540	0.00922	0.01143	0.01022	0.01344	0.42439	0.0204
	541	0.00926	0.01194	0.01098	0.0131	0.4252	0.02105
	542	0.00806	0.01085	0.00974	0.01262	0.4254	0.02012
	543	0.00818	0.01052	0.00969	0.01254	0.42565	0.01982
	544	0.0083	0.01126	0.00982	0.01295	0.42624	0.02044
	545	0.00845	0.01046	0.01032	0.01271	0.42752	0.01996
	546	0.00865	0.01117	0.00984	0.01321	0.42798	0.02003
	547	0.00865	0.01083	0.00979	0.01297	0.42801	0.02012
	548	0.00921	0.01129	0.01029	0.01308	0.42883	0.02043
	549	0.00933	0.01136	0.01053	0.01342	0.42928	0.01999
	550	0.00899	0.01122	0.0097	0.0134	0.42974	0.02027
	551	0.00891	0.01112	0.00989	0.01271	0.4301	0.02008
	552	0.00905	0.01064	0.00985	0.01282	0.43004	0.01981
	553	0.00851	0.01137	0.00962	0.01277	0.4307	0.02018
	554	0.00822	0.01102	0.0094	0.01276	0.43163	0.01942
	555	0.00819	0.01024	0.00971	0.01274	0.43117	0.01983
	556	0.00765	0.01019	0.00944	0.01255	0.43142	0.01977
	557	0.00768	0.00902	0.0093	0.0124	0.43161	0.0191
	558	0.00728	0.00963	0.00897	0.01198	0.43159	0.01891
	559	0.00786	0.01013	0.00953	0.01273	0.4329	0.01988
	560	0.00751	0.00955	0.00924	0.0126	0.43274	0.01974
	561	0.00762	0.01002	0.00926	0.01307	0.43323	0.01959
	562	0.00782	0.01016	0.00929	0.01267	0.43301	0.01966
	563	0.00797	0.01019	0.00914	0.01273	0.43326	0.01944
	564	0.00821	0.01053	0.00927	0.01285	0.43413	0.01963
	565	0.00832	0.01075	0.0093	0.01262	0.43439	0.01961
	566	0.00816	0.01083	0.00928	0.01256	0.43486	0.01982
	567	0.00739	0.00977	0.00901	0.01204	0.43394	0.01887
	568	0.00763	0.01004	0.00875	0.01217	0.43459	0.01871
	569	0.00769	0.00986	0.00875	0.01224	0.43484	0.01922
	570	0.0071	0.00982	0.00866	0.01227	0.43505	0.01875
	571	0.00668	0.00904	0.00849	0.012	0.4348	0.019
	572	0.00662	0.00857	0.00825	0.01173	0.43515	0.01881
	573	0.0064	0.00865	0.00856	0.01206	0.43536	0.01877
	574	0.00658	0.00844	0.00854	0.01235	0.43561	0.01877
	575	0.00695	0.00845	0.00876	0.0124	0.43582	0.01916
	576	0.0065	0.00887	0.00876	0.01244	0.4366	0.01885
	577	0.00636	0.00859	0.00846	0.01216	0.43693	0.01868
	578	0.00656	0.00871	0.00864	0.01235	0.43718	0.019
	579	0.0071	0.009	0.00922	0.01264	0.43723	0.01881
	580	0.00755	0.00969	0.00896	0.01265	0.43797	0.01941
	581	0.00739	0.00931	0.0088	0.01247	0.43836	0.01918
	582	0.0074	0.00929	0.0083	0.01205	0.43788	0.01842
	583	0.00777	0.00994	0.00949	0.01272	0.43883	0.01909
	584	0.00698	0.00952	0.00855	0.0127	0.43818	0.0187
	585	0.0066	0.00844	0.0081	0.01203	0.43827	0.01794
	586	0.00716	0.00936	0.00852	0.01273	0.43844	0.01871
	587	0.00725	0.00891	0.00875	0.01245	0.43886	0.0189
	588	0.0064	0.00889	0.00813	0.01205	0.43875	0.01844
	589	0.00608	0.00829	0.00814	0.01207	0.43926	0.01821
	590	0.00617	0.00851	0.00897	0.01232	0.43956	0.01877
	591	0.00662	0.00829	0.00887	0.01264	0.4397	0.01883
	592	0.00582	0.00763	0.00844	0.01182	0.43938	0.01823
	593	0.00559	0.00778	0.00847	0.01243	0.43941	0.01786
	594	0.00596	0.00794	0.00842	0.0127	0.4398	0.01864
	595	0.00611	0.0083	0.00869	0.01212	0.44006	0.01831
	596	0.00702	0.00862	0.00897	0.01299	0.44043	0.01841
	597	0.00723	0.00961	0.00906	0.01325	0.44134	0.01896
	598	0.00658	0.00813	0.00809	0.01149	0.44106	0.01842
	599	0.00771	0.00926	0.00926	0.01292	0.4412	0.01877
	600	0.00694	0.00905	0.00855	0.01169	0.441	0.01812
	601	0.00691	0.0087	0.00831	0.0126	0.44112	0.01788
	602	0.00721	0.00911	0.00853	0.01242	0.44141	0.0186
	603	0.00679	0.00816	0.00823	0.01213	0.44134	0.01796
	604	0.00673	0.00842	0.00812	0.01222	0.44161	0.01765
	605	0.00608	0.00744	0.00778	0.01232	0.44134	0.0171
	606	0.0067	0.00857	0.00873	0.01269	0.44198	0.01803
	607	0.00631	0.00787	0.00854	0.01191	0.44238	0.0181
	608	0.00608	0.00833	0.00863	0.0125	0.44267	0.01847
	609	0.00588	0.00814	0.00874	0.01251	0.44278	0.01764
	610	0.00597	0.00785	0.0085	0.01232	0.44261	0.01794
	611	0.00589	0.00746	0.00875	0.01211	0.44368	0.01783
	612	0.0067	0.00819	0.00896	0.01284	0.44396	0.01838
	613	0.00638	0.00867	0.00886	0.01325	0.44417	0.01791
	614	0.00657	0.00754	0.00878	0.01252	0.44386	0.01744
	615	0.00635	0.00824	0.00892	0.01252	0.44486	0.0178
	616	0.00717	0.00881	0.00925	0.01363	0.44529	0.0186
	617	0.00684	0.00879	0.00858	0.01287	0.44524	0.01801
	618	0.00714	0.00917	0.00853	0.01294	0.44637	0.01848
	619	0.00706	0.00885	0.00853	0.01263	0.44569	0.01792
	620	0.00752	0.00869	0.00877	0.01249	0.44625	0.01794
	621	0.00745	0.00898	0.00895	0.01306	0.44731	0.01836
	622	0.00639	0.0082	0.00832	0.01221	0.44707	0.01707
	623	0.00741	0.00853	0.00911	0.01303	0.44782	0.01798
	624	0.00681	0.00823	0.00909	0.01264	0.44776	0.01767
	625	0.0063	0.00831	0.00846	0.01197	0.44903	0.01765
	626	0.00618	0.00816	0.00833	0.01225	0.44916	0.01739
	627	0.00584	0.00693	0.00897	0.01231	0.44964	0.01756
	628	0.00576	0.00753	0.0085	0.01253	0.45064	0.01769
	629	0.00586	0.00714	0.00806	0.01263	0.45075	0.01777
	630	0.00645	0.00802	0.00899	0.01244	0.4522	0.01813
	631	0.00633	0.0078	0.00822	0.01241	0.45237	0.01748
	632	0.0063	0.00771	0.0087	0.01316	0.45308	0.01785
	633	0.00574	0.00756	0.00837	0.01245	0.45354	0.0173
	634	0.00658	0.00809	0.00887	0.01296	0.45455	0.01796
	635	0.00713	0.00847	0.00944	0.01309	0.45596	0.0186
	636	0.0072	0.00873	0.0091	0.01311	0.45645	0.01823
	637	0.00663	0.00807	0.00852	0.01263	0.45632	0.01722
	638	0.00682	0.00795	0.0087	0.01261	0.4573	0.01774
	639	0.00708	0.00845	0.00845	0.01282	0.45771	0.0176
	640	0.00691	0.00791	0.0083	0.01249	0.45847	0.01727
	641	0.00743	0.00858	0.00916	0.01287	0.45981	0.01786
	642	0.00697	0.00842	0.00917	0.01259	0.46007	0.0174
	643	0.00666	0.00879	0.00876	0.0125	0.46027	0.01722
	644	0.00668	0.00878	0.00909	0.01293	0.46232	0.01761
	645	0.00618	0.00737	0.00846	0.01241	0.46148	0.01715
	646	0.00688	0.0073	0.0091	0.01273	0.4633	0.01772
	647	0.00689	0.00836	0.00939	0.01328	0.46441	0.01793
	648	0.00691	0.00773	0.00938	0.01302	0.4637	0.01729
	649	0.00657	0.00783	0.00952	0.01305	0.4658	0.01798
	650	0.00672	0.00741	0.00924	0.01291	0.4655	0.01807
	651	0.00607	0.00746	0.00862	0.01304	0.46574	0.01732
	652	0.00628	0.008	0.00954	0.01325	0.46653	0.01775
	653	0.0064	0.00771	0.0092	0.01274	0.46662	0.01807
	654	0.0062	0.00786	0.00952	0.01285	0.4669	0.01736
	655	0.00682	0.00783	0.00942	0.01276	0.46686	0.01745
	656	0.00743	0.00829	0.00952	0.01348	0.46744	0.01844
	657	0.00749	0.00837	0.00975	0.01388	0.46718	0.01804
	658	0.00706	0.00827	0.00991	0.01326	0.46707	0.01699
	659	0.00744	0.00848	0.01019	0.01347	0.46713	0.01758
	660	0.00777	0.00828	0.0097	0.01312	0.46603	0.01743
	661	0.00798	0.00918	0.00947	0.01338	0.46604	0.01796
	662	0.00804	0.00932	0.01019	0.01366	0.46627	0.01797
	663	0.00741	0.0091	0.00984	0.01337	0.46508	0.01776
	664	0.00776	0.00876	0.00981	0.01304	0.46423	0.01766
	665	0.0075	0.00885	0.00982	0.01303	0.46353	0.01768
	666	0.00715	0.00825	0.00928	0.01309	0.46223	0.01747
	667	0.0076	0.00811	0.00962	0.01327	0.46026	0.01709
	668	0.00703	0.00806	0.00916	0.01316	0.45925	0.01726
	669	0.00647	0.0075	0.00867	0.01291	0.45713	0.01735
	670	0.00672	0.00753	0.00895	0.01284	0.45537	0.01736
	671	0.00659	0.00793	0.00995	0.01339	0.45418	0.01814
	672	0.00713	0.00785	0.00938	0.01284	0.45197	0.01765
	673	0.00624	0.00766	0.00964	0.01258	0.45024	0.01739
	674	0.00699	0.00802	0.01041	0.01362	0.44813	0.0183
	675	0.00702	0.00767	0.00925	0.01285	0.44549	0.01699
	676	0.00728	0.00744	0.00921	0.01334	0.44217	0.01779
	677	0.0072	0.0078	0.00936	0.01381	0.43947	0.01744
	678	0.00687	0.00792	0.0093	0.01311	0.4366	0.0174
	679	0.00752	0.00849	0.01026	0.01348	0.43424	0.01785
	680	0.00754	0.0082	0.00968	0.01331	0.43077	0.01721
	681	0.00725	0.00857	0.00981	0.01299	0.42573	0.01755
	682	0.00734	0.00842	0.0095	0.01335	0.42338	0.01747
	683	0.00732	0.00833	0.00924	0.01328	0.42017	0.01744
	684	0.00745	0.00863	0.00968	0.01343	0.41567	0.01743
	685	0.00726	0.00856	0.00995	0.01315	0.41166	0.01722
	686	0.00782	0.00815	0.00953	0.01342	0.40794	0.01739
	687	0.00739	0.00891	0.00956	0.01362	0.40401	0.01731
	688	0.00741	0.00865	0.00938	0.01279	0.39941	0.01747
	689	0.00757	0.00755	0.00872	0.01277	0.39393	0.01634
	690	0.00655	0.00764	0.00904	0.01223	0.38957	0.01688
	691	0.00664	0.00761	0.00915	0.01271	0.38636	0.01667
	692	0.00704	0.00814	0.00919	0.01219	0.3818	0.01755
	693	0.00659	0.00757	0.00951	0.01335	0.37619	0.01748
	694	0.00696	0.00803	0.00967	0.01288	0.37197	0.01664
	695	0.00584	0.00707	0.00901	0.01261	0.36694	0.01637
	696	0.00576	0.0069	0.00883	0.01252	0.3619	0.01592
	697	0.00666	0.00749	0.01022	0.01316	0.3575	0.01688
	698	0.00759	0.00708	0.00996	0.01335	0.35293	0.01735
	699	0.00696	0.00731	0.00993	0.01244	0.34745	0.01702
	700	0.00762	0.00825	0.00989	0.01304	0.34391	0.01719
	701	0.00673	0.00709	0.01026	0.01245	0.3382	0.01683
	702	0.00765	0.0077	0.01015	0.01339	0.33294	0.01719
	703	0.00746	0.00862	0.01016	0.0136	0.32875	0.0178
	704	0.00694	0.00723	0.00921	0.01264	0.32238	0.01662
	705	0.0067	0.00821	0.0098	0.01272	0.31762	0.01682
	706	0.00713	0.00758	0.00962	0.01256	0.31318	0.01679
	707	0.00802	0.00904	0.01134	0.01444	0.30968	0.01837
	708	0.00779	0.00821	0.0105	0.01362	0.30429	0.01695
	709	0.0074	0.00778	0.0099	0.01214	0.29851	0.01633
	710	0.00713	0.00775	0.01003	0.01216	0.29425	0.017
	711	0.00705	0.00822	0.01015	0.01284	0.28922	0.01682
	712	0.00629	0.00696	0.00944	0.01109	0.2844	0.01557
	713	0.00668	0.00672	0.01022	0.01282	0.28053	0.01654
	714	0.00623	0.00681	0.00999	0.01197	0.27603	0.01585
	715	0.00554	0.00674	0.01002	0.01191	0.2712	0.01571
	716	0.00566	0.0062	0.01004	0.01145	0.26723	0.01555
	717	0.00473	0.00594	0.01023	0.01142	0.26343	0.01523
	718	0.00387	0.00524	0.00995	0.00992	0.25805	0.01484
	719	0.00377	0.00472	0.01045	0.01045	0.25445	0.01492
	720	0.00284	0.00423	0.01025	0.01019	0.25048	0.01399
	721	0.00325	0.00462	0.01064	0.01049	0.24716	0.01457
	722	0.00318	0.00402	0.01098	0.01014	0.24344	0.01456
	723	0.00292	0.00304	0.01045	0.00944	0.23887	0.01344
	724	0.00265	0.00312	0.01099	0.01	0.23498	0.01362
	725	0.0027	0.00306	0.0115	0.00946	0.2315	0.01395
	726	0.00289	0.0041	0.01153	0.01006	0.22925	0.01415
	727	0.00293	0.00343	0.01125	0.00931	0.22467	0.01346
	728	0.00223	0.00271	0.01171	0.00924	0.22084	0.01319
	729	0.00226	0.00404	0.01231	0.00955	0.2187	0.01406
	730	0.00297	0.00402	0.01231	0.00971	0.21415	0.01384
	731	0.00381	0.00363	0.01261	0.01003	0.21162	0.01372
	732	0.00321	0.00386	0.01159	0.00892	0.20742	0.01305
	733	0.00258	0.00368	0.01218	0.01027	0.20538	0.01345
	734	0.00335	0.00356	0.01252	0.00881	0.20304	0.01398
	735	0.00222	0.0036	0.01127	0.00879	0.19936	0.01357
	736	0.00324	0.00388	0.01214	0.00889	0.19682	0.01319
	737	0.00238	0.00291	0.01129	0.00855	0.19291	0.01273
	738	0.00222	0.00202	0.01092	0.00861	0.18936	0.0123
	739	0.00232	0.00278	0.01178	0.00907	0.18751	0.01247
	740	0.00262	0.00413	0.0122	0.00896	0.18444	0.01352
	741	0.00207	0.00255	0.0111	0.0078	0.182	0.01279
	742	0.00221	0.00269	0.01049	0.00764	0.17842	0.01279
	743	0.00191	0.00374	0.0115	0.00903	0.17652	0.01303
	744	0.00131	0.00148	0.01002	0.00749	0.1735	0.01174
	745	0.00144	0.00275	0.01141	0.00857	0.17147	0.01255
	746	0.00158	0.00245	0.01078	0.00762	0.16836	0.01228
	747	0.00228	0.00271	0.0112	0.00805	0.16705	0.01329
	748	0.00205	0.00294	0.01113	0.00839	0.16489	0.01309
	749	0.00205	0.00237	0.01129	0.00818	0.16246	0.01208
	750	0.00233	0.00246	0.01102	0.00852	0.16103	0.01262
	751	0.00186	0.00256	0.01125	0.00768	0.15833	0.0131
	752	0.00205	0.00229	0.01048	0.00732	0.15559	0.01213
	753	0.00216	0.00262	0.01075	0.0087	0.15447	0.01252
	754	0.00186	0.00259	0.01139	0.00858	0.15223	0.0127
	755	0.00228	0.00317	0.01067	0.00827	0.15076	0.01246
	756	0.00282	0.00334	0.01162	0.00882	0.14984	0.01308
	757	0.00288	0.00367	0.01118	0.0084	0.14722	0.01299
	758	0.00277	0.00355	0.01135	0.00841	0.14595	0.01275
	759	0.00309	0.00446	0.01216	0.00857	0.14452	0.01336
	760	0.00388	0.00448	0.01174	0.0094	0.14343	0.01325
	761	0.00297	0.00362	0.01132	0.00803	0.1418	0.01237
	762	0.00241	0.00354	0.01136	0.00816	0.13898	0.01196
	763	0.00312	0.00347	0.01154	0.00805	0.13755	0.01228
	764	0.00339	0.00445	0.01151	0.00792	0.13684	0.01284
	765	0.00371	0.00405	0.01136	0.00822	0.13491	0.01317
	766	0.0033	0.00374	0.01145	0.00844	0.1338	0.01247
	767	0.00321	0.00402	0.01117	0.0077	0.1316	0.01251
	768	0.00253	0.00322	0.01034	0.0075	0.13046	0.01171
	769	0.00347	0.0033	0.0113	0.00822	0.12899	0.01275
	770	0.00349	0.0036	0.01137	0.00807	0.12786	0.01218
	771	0.00378	0.00367	0.01098	0.00914	0.12676	0.01235
	772	0.00247	0.00326	0.01104	0.00782	0.12592	0.0119
	773	0.00205	0.00328	0.01045	0.00796	0.12425	0.01211
	774	0.00376	0.00395	0.01161	0.00833	0.12324	0.01296
	775	0.00238	0.00338	0.01066	0.00763	0.12176	0.01235
	776	0.00208	0.00288	0.01048	0.00754	0.12022	0.01272
	777	0.00213	0.00291	0.01093	0.00725	0.11929	0.01257
	778	0.00256	0.00255	0.01099	0.00735	0.11776	0.01194
	779	0.00256	0.00355	0.01125	0.00813	0.11751	0.01256
	780	0.00276	0.00276	0.01032	0.00763	0.11613	0.01224
	781	0.0032	0.00275	0.01082	0.00756	0.11568	0.01264
	782	0.00261	0.00373	0.01101	0.0078	0.11432	0.0125
	783	0.00298	0.00308	0.01077	0.00844	0.11361	0.01274
	784	0.00318	0.00333	0.01128	0.00733	0.11251	0.01256
	785	0.0024	0.00298	0.01078	0.00717	0.11129	0.01227
	786	0.00309	0.00381	0.01125	0.00832	0.111	0.01248
	787	0.00329	0.00408	0.01112	0.00748	0.11074	0.01226
	788	0.0033	0.00452	0.01166	0.00858	0.11021	0.01313
	789	0.00277	0.00331	0.01116	0.00839	0.10858	0.01232
	790	0.0043	0.00369	0.01147	0.00793	0.10759	0.01253
	791	0.00375	0.00405	0.01167	0.00791	0.10765	0.01227
	792	0.00309	0.00354	0.0104	0.00766	0.10531	0.01216
	793	0.00437	0.00512	0.01149	0.00872	0.10534	0.01343
	794	0.00363	0.0039	0.0104	0.00775	0.10437	0.01291
	795	0.00447	0.00491	0.01144	0.00769	0.10409	0.01278
	796	0.00335	0.00402	0.0108	0.00732	0.10264	0.01157
	797	0.00369	0.00394	0.01059	0.00693	0.10145	0.01187
	798	0.00334	0.00371	0.0104	0.00735	0.10119	0.01313
	799	0.00404	0.00435	0.01074	0.00709	0.10054	0.0122
	800	0.0042	0.00432	0.01104	0.00733	0.09975	0.01265
	801	0.00342	0.00358	0.01051	0.00622	0.09839	0.01219
	802	0.00361	0.0043	0.01133	0.00723	0.09853	0.01263
	803	0.00341	0.00388	0.0103	0.00723	0.0972	0.01229
	804	0.00237	0.00331	0.00987	0.00657	0.09597	0.01164
	805	0.00346	0.00404	0.01092	0.00731	0.09648	0.01243
	806	0.00335	0.00351	0.01076	0.00751	0.09645	0.01292
	807	0.0029	0.00302	0.01076	0.00767	0.09466	0.01176
	808	0.00297	0.00303	0.01091	0.00693	0.09373	0.01233
	809	0.00314	0.00338	0.01092	0.00734	0.09404	0.01285
	810	0.0029	0.00361	0.01039	0.0067	0.09311	0.01257
	811	0.00299	0.00365	0.01086	0.00695	0.09321	0.0125
	812	0.00322	0.00249	0.01023	0.00696	0.09142	0.01203
	813	0.00266	0.00286	0.01025	0.00603	0.09107	0.01215
	814	0.0027	0.00289	0.01063	0.00621	0.09031	0.01193
	815	0.00369	0.00275	0.01079	0.00712	0.08996	0.01247
	816	0.00267	0.00317	0.01051	0.0066	0.08892	0.01287
	817	0.00357	0.00284	0.01025	0.00695	0.08896	0.01256
	818	0.0028	0.00366	0.01055	0.00664	0.08856	0.01313
	819	0.00401	0.00354	0.01091	0.00703	0.08872	0.01316
	820	0.00395	0.00405	0.0114	0.00714	0.0886	0.01331
	821	0.00369	0.0034	0.01039	0.0068	0.08768	0.01298
	822	0.003	0.0036	0.00994	0.00637	0.08661	0.01251
	823	0.00376	0.00379	0.01011	0.00663	0.08582	0.01241
	824	0.00435	0.00419	0.0102	0.00709	0.08603	0.01295
	825	0.00396	0.00426	0.01069	0.00688	0.08537	0.01221
	826	0.00374	0.00433	0.01068	0.00626	0.08429	0.01299
	827	0.00213	0.00229	0.00856	0.00471	0.08193	0.01062
	828	0.00502	0.00493	0.01149	0.00732	0.08368	0.01351
	829	0.0041	0.00504	0.01034	0.00645	0.08336	0.01322
	830	0.00211	0.00274	0.00761	0.00444	0.07984	0.01142
	831	0.00418	0.00258	0.00983	0.00464	0.08142	0.01126
	832	0.0018	0.00436	0.00807	0.00411	0.08024	0.01094
	833	0.00409	0.00405	0.00907	0.00522	0.08074	0.01049
	834	0.00213	0.00153	0.00603	0.0023	0.07805	0.00964
	835	0.00231	0.00215	0.00868	0.00444	0.07917	0.01121
	836	0.00344	0.0041	0.00823	0.00406	0.07757	0.01152
	837	0.00072	0.00132	0.00656	0.00223	0.07758	0.00958
	838	0.0044	0.00521	0.0099	0.006	0.07794	0.01085
	839	-0.00039	0.00052	0.00581	-0.00015	0.07292	0.00773
	840	0.00338	0.00395	0.01036	0.00538	0.07886	0.01157
	841	0.00184	0.00443	0.00955	0.0047	0.07697	0.01115
	842	0.00568	0.00419	0.00843	0.00385	0.07679	0.01218
	843	0.00328	0.00312	0.00744	0.00487	0.07566	0.01102
	844	0.00166	-0.00052	0.00635	0.00235	0.07501	0.00883
	845	0.00103	0.00133	0.00693	0.00251	0.0727	0.01065
	846	-0.00084	-0.00273	0.00459	0.00018	0.06999	0.00733
	847	-0.00103	0.00025	0.00601	0.002	0.07204	0.01119
	848	0.00022	0.00156	0.00568	0.00341	0.07252	0.00943
	849	0.00332	0.00323	0.00837	0.0053	0.0726	0.01195
	850	0.00087	0.00029	0.0062	0.00082	0.07077	0.01024
	851	0.00127	0.00247	0.00755	0.004	0.07103	0.0095
	852	-0.00081	0.00057	0.00647	0.00099	0.06738	0.00934
	853	-0.00117	-0.00044	0.00384	-0.00055	0.06711	0.00692
	854	0.0018	0.00352	0.00682	0.00157	0.06991	0.00981
	855	0.0021	0.00352	0.00708	0.00358	0.07091	0.01125
	856	0.00235	0.00318	0.00587	0.00192	0.06868	0.00897
	857	0.00228	0.00229	0.00799	0.00281	0.07041	0.01134
	858	-0.00016	0.00244	0.0054	0.00152	0.06662	0.00973
	859	-0.00031	0.00099	0.00403	0.00067	0.06637	0.00955
	860	0.0012	0.00245	0.00674	0.00392	0.06862	0.01182
	861	0.0048	0.0037	0.00899	0.00564	0.06835	0.01346
	862	0.00362	0.0045	0.00939	0.00509	0.06814	0.01253
	863	0.00124	0.00146	0.00535	0.00182	0.06697	0.00967
	864	0.00404	0.00368	0.00893	0.00327	0.06877	0.01169
	865	0.00293	0.00224	0.0067	0.00202	0.06619	0.0115
	866	0.00358	0.00274	0.00642	0.00333	0.06741	0.0118
	867	0.00136	0.00177	0.00558	0.00209	0.06528	0.00978
	868	0.00229	0.00216	0.00621	0.00257	0.06592	0.0111
	869	0.00146	0.00132	0.00541	0.00105	0.06245	0.00942
	870	0.00104	9e-05	0.00467	0.00069	0.06348	0.00886
	871	0.00054	0.00121	0.00483	0.00133	0.06244	0.00959
	872	0.00104	0.00228	0.00671	0.00237	0.06325	0.00998
	873	0.00271	0.00252	0.00672	0.00427	0.06485	0.01102
	874	0.00103	0.00076	0.00657	0.00217	0.06217	0.00974
	875	0.0019	0.00253	0.00637	0.00228	0.06342	0.01074
	876	-0.00016	0.00014	0.00458	-0.00036	0.06019	0.00845
	877	0.00228	0.00146	0.0066	0.00234	0.06195	0.01094
	878	0.0009	0.00185	0.00597	0.00165	0.06129	0.01035
	879	0.00135	0.00134	0.00584	0.00211	0.06021	0.01018
	880	0.00044	-0.00052	0.00535	0.00025	0.05978	0.0097
	881	-0.0014	-0.00013	0.00435	0.00053	0.05879	0.00925
	882	-0.00012	-0.0001	0.00431	0.0009	0.05805	0.00975
	883	0.00026	0.00068	0.0059	0.00119	0.05904	0.01081
	884	0.00103	0.00145	0.00665	0.00293	0.06	0.01139
	885	0.00129	0.00129	0.00693	0.00277	0.06008	0.01126
	886	0.0021	0.00171	0.0065	0.00285	0.05961	0.01151
	887	0.00144	0.00137	0.00666	0.00263	0.05904	0.01165
	888	0.00125	0.00093	0.00643	0.00139	0.05776	0.01142
	889	0.00156	0.0013	0.00692	0.00255	0.05829	0.01166
	890	0.00145	0.00156	0.00629	0.00228	0.0577	0.01147
	891	0.00214	0.00144	0.00708	0.00253	0.05809	0.01235
	892	0.00019	0.00066	0.00555	0.00129	0.05642	0.01024
	893	0.00201	0.00205	0.00689	0.0029	0.05779	0.01251
	894	0.00178	0.00119	0.00603	0.00213	0.05676	0.01204
	895	0.00136	0.00154	0.00613	0.0017	0.0563	0.01178
	896	0.00172	0.00201	0.00613	0.00217	0.0558	0.01188
	897	0.00113	0.00141	0.00557	0.00141	0.05473	0.0111
	898	0.00139	0.00097	0.00596	0.0013	0.05478	0.01138
	899	0.00151	0.00124	0.00582	0.00111	0.05469	0.01143
	900	0.00235	0.00223	0.00614	0.00236	0.05504	0.01221
	901	0.002	0.00175	0.00662	0.00241	0.05441	0.01248
	902	0.0026	0.00196	0.00653	0.00243	0.05503	0.01272
	903	0.00337	0.00297	0.00667	0.00311	0.05465	0.01339
	904	0.00285	0.00222	0.00641	0.00247	0.05424	0.01277
	905	0.00327	0.00252	0.00679	0.00261	0.05413	0.01306
	906	0.00284	0.00274	0.00662	0.00212	0.0536	0.01355
	907	0.00272	0.00294	0.00694	0.00184	0.05329	0.01286
	908	0.00309	0.00288	0.00698	0.00232	0.05276	0.01317
	909	0.00126	0.00141	0.00568	0.00135	0.05173	0.01166
	910	0.0018	0.00156	0.00612	0.00125	0.05173	0.01246
	911	0.00178	0.00139	0.00551	0.0015	0.05097	0.01266
	912	0.00162	0.00133	0.00543	0.00121	0.05057	0.01214
	913	0.00112	0.00116	0.00518	0.00098	0.04998	0.01231
	914	0.00153	0.00117	0.00605	0.00167	0.05039	0.01299
	915	0.0014	0.00108	0.00536	0.00119	0.04976	0.01284
	916	0.00156	0.0017	0.00611	0.00147	0.05014	0.01313
	917	0.00165	0.00131	0.00578	0.00135	0.04953	0.01298
	918	0.00102	0.00097	0.00526	0.00103	0.04908	0.01275
	919	0.00074	0.00064	0.00553	0.00103	0.04863	0.01251
	920	0.00064	0.0008	0.00539	0.00123	0.04844	0.01281
	921	0.00061	0.00057	0.00539	0.0012	0.04804	0.01257
	922	0.00047	0.00064	0.00489	0.00091	0.04782	0.01289
	923	0.00084	0.00075	0.00555	0.0014	0.04739	0.01301
	924	0.0012	0.00096	0.00568	0.00172	0.0473	0.0136
	925	0.00107	0.00133	0.00573	0.00189	0.04762	0.01367
	926	0.00108	0.00074	0.00566	0.0013	0.04705	0.01347
	927	0.00047	0.00014	0.00487	0.00097	0.04575	0.01311
	928	0.00049	0.00037	0.0051	0.00081	0.04579	0.01327
	929	0.00028	-0.00023	0.00475	0.00057	0.04517	0.01307
	930	0.00064	0.00011	0.00521	0.00106	0.04527	0.01353
	931	0.00045	0.00018	0.00491	0.00097	0.04457	0.01336
	932	0.00023	0.00026	0.00523	0.00099	0.0447	0.01362
	933	0.0004	0.00021	0.00496	0.00063	0.04429	0.01369
	934	0.00051	0.00041	0.00525	0.0012	0.04407	0.01367
	935	0.00126	0.00107	0.00539	0.00149	0.04408	0.01431
	936	0.00099	0.00069	0.0053	0.00109	0.04378	0.01398
	937	0.00094	0.0007	0.00514	0.00114	0.0434	0.01403
	938	0.00121	0.00079	0.0054	0.00129	0.04303	0.0145
	939	0.00087	0.00055	0.00495	0.00083	0.04223	0.01421
	940	0.00072	0.00049	0.00484	0.00059	0.0423	0.01406
	941	0.00102	0.00068	0.00498	0.0009	0.04193	0.01421
	942	0.00089	0.00039	0.005	0.00072	0.0416	0.01432
	943	0.0005	0.00045	0.0048	0.00063	0.04113	0.0144
	944	0.00088	0.0007	0.00495	0.00071	0.04081	0.01475
	945	0.00124	0.00092	0.00533	0.001	0.04081	0.01474
	946	0.00056	0.00045	0.00437	0.00027	0.04003	0.01409
	947	0.00062	0.00032	0.00451	0.00046	0.03969	0.01447
	948	0.00091	0.00072	0.00477	0.00058	0.0398	0.01475
	949	0.00085	0.00051	0.00465	0.00031	0.03924	0.01456
	950	0.00063	0.00077	0.0045	0.00048	0.03896	0.01475
	951	0.0004	0.00011	0.00409	0.00014	0.0381	0.0147
	952	0.00052	0.00048	0.00441	0.00038	0.03826	0.01509
	953	0.00031	7e-05	0.00434	0	0.03788	0.01504
	954	0.00023	0.00021	0.00438	0.00033	0.0376	0.01505
	955	0.00056	0.00018	0.0044	0.00027	0.03739	0.01564
	956	-0.00019	-0.00015	0.00411	-0.00027	0.03678	0.0152
	957	-0.00036	-0.00043	0.00381	-0.00059	0.03642	0.01514
	958	-0.0005	-0.00053	0.00361	-0.00033	0.0359	0.01525
	959	-0.00057	-0.00062	0.00397	-0.00024	0.0359	0.01545
	960	-0.00062	-0.00075	0.00359	-0.00038	0.03537	0.01543
	961	-0.00063	-0.00081	0.00388	-0.00034	0.03557	0.01558
	962	-0.00085	-0.00096	0.00332	-0.0005	0.03481	0.01529
	963	-0.00092	-0.00098	0.00349	-0.00062	0.03443	0.01555
	964	-0.00139	-0.00149	0.00326	-0.00092	0.03382	0.0149
	965	-0.00146	-0.00159	0.00315	-0.00108	0.03348	0.01504
	966	-0.00122	-0.00129	0.00337	-0.0006	0.03353	0.01528
	967	-0.00133	-0.00112	0.00336	-0.00078	0.03332	0.01548
	968	-0.0014	-0.00151	0.00331	-0.00073	0.03301	0.01544
	969	-0.00081	-0.00092	0.00356	-0.00021	0.03317	0.01591
	970	-0.0014	-0.00149	0.0031	-0.00078	0.03258	0.01549
	971	-0.00155	-0.00182	0.00316	-0.00093	0.03226	0.01526
	972	-0.00105	-0.00133	0.0036	-0.00042	0.03254	0.01566
	973	-0.00068	-0.00087	0.0038	-0.00021	0.03244	0.01588
	974	-0.00098	-0.00114	0.00355	-0.0003	0.03227	0.01587
	975	-0.00114	-0.00153	0.0033	-0.00064	0.03156	0.01562
	976	-0.00131	-0.0015	0.00334	-0.00058	0.03162	0.0154
	977	-0.00078	-0.00087	0.00383	-0.00026	0.03161	0.01571
	978	-0.00072	-0.00083	0.0038	-0.00039	0.03123	0.01587
	979	-0.00082	-0.00095	0.00385	-0.00033	0.03113	0.01584
	980	-0.00074	-0.00092	0.00385	-0.00015	0.0312	0.01584
	981	-0.00044	-0.00055	0.00415	0.00019	0.03113	0.01603
	982	-0.00048	-0.00082	0.00379	-0.00016	0.03044	0.01552
	983	0.00024	-0.00033	0.00441	0.00025	0.03106	0.01619
	984	0.00046	9e-05	0.00468	0.00062	0.03094	0.01653
	985	0.00013	-0.00024	0.00451	0.00035	0.03028	0.01615
	986	0.00084	2e-05	0.00471	0.00075	0.03054	0.01662
	987	0.00017	-1e-05	0.00445	0.00029	0.02994	0.01617
	988	0.00072	0.00025	0.00457	0.00075	0.03	0.01633
	989	0.00079	0.00054	0.00463	0.00085	0.03007	0.01656
	990	0.00098	0.00054	0.00463	0.00082	0.02982	0.01644
	991	0.0011	0.00083	0.00482	0.00097	0.02981	0.01636
	992	0.00085	0.00052	0.00464	0.00071	0.02956	0.01615
	993	0.00127	0.00067	0.0048	0.00093	0.02953	0.01628
	994	0.00143	0.00095	0.00492	0.00103	0.02928	0.01641
	995	0.00158	0.00116	0.00504	0.00093	0.0291	0.01644
	996	0.00182	0.0013	0.00528	0.0012	0.02914	0.01672
	997	0.00168	0.00113	0.00511	0.00123	0.02883	0.01642
	998	0.00163	0.00108	0.00493	0.00092	0.02852	0.01637
	999	0.00168	0.00107	0.00497	0.00095	0.02841	0.01642
	1000	0.00169	0.0014	0.00506	0.00116	0.0282	0.01643
	1001	0.00204	0.00141	0.00518	0.00137	0.02839	0.01659
	1002	0.00207	0.00173	0.0055	0.00148	0.02799	0.01659
	1003	0.00193	0.0013	0.00511	0.00118	0.02775	0.01647
	1004	0.00184	0.00126	0.00513	0.00143	0.02754	0.01635
	1005	0.00186	0.00127	0.00511	0.00126	0.02726	0.01619
	1006	0.00219	0.00146	0.00538	0.0015	0.0274	0.01651
	1007	0.00182	0.00101	0.00523	0.00131	0.02702	0.01627
	1008	0.002	0.00133	0.0052	0.00151	0.02707	0.01646
	1009	0.0021	0.00142	0.00533	0.00151	0.02684	0.01661
	1010	0.00187	0.00123	0.0052	0.00171	0.02672	0.01645
	1011	0.00187	0.00123	0.00526	0.00173	0.02657	0.01648
	1012	0.00189	0.00129	0.00517	0.00158	0.0264	0.01631
	1013	0.00162	0.00089	0.00503	0.00141	0.02587	0.01624
	1014	0.00187	0.00117	0.00524	0.00154	0.02604	0.0163
	1015	0.00168	0.00098	0.00516	0.00159	0.02585	0.01642
	1016	0.00168	0.00118	0.00525	0.00131	0.02571	0.01666
	1017	0.00191	0.00125	0.00542	0.00172	0.02564	0.01652
	1018	0.00148	0.00086	0.00521	0.0014	0.02514	0.01631
	1019	0.00155	0.00113	0.00533	0.00143	0.02515	0.01646
	1020	0.00166	0.00096	0.00535	0.00155	0.02506	0.01645
	1021	0.00151	0.00116	0.00524	0.00151	0.02473	0.0165
	1022	0.00165	0.00105	0.00536	0.00172	0.02491	0.01651
	1023	0.00156	0.00086	0.00527	0.00158	0.02442	0.01627
	1024	0.00135	0.00073	0.00517	0.00139	0.02414	0.01612
	1025	0.00159	0.00092	0.00531	0.00176	0.02415	0.01646
	1026	0.00148	0.00091	0.00553	0.00181	0.02396	0.01645
	1027	0.00153	0.00077	0.00539	0.00142	0.02376	0.01615
	1028	0.0016	0.00099	0.00536	0.0018	0.02367	0.01637
	1029	0.00178	0.0011	0.00546	0.00184	0.02369	0.01643
	1030	0.00173	0.00122	0.00542	0.00181	0.02363	0.01648
	1031	0.00163	0.0008	0.00531	0.0015	0.02322	0.01634
	1032	0.00158	0.00083	0.00519	0.00159	0.02307	0.01625
	1033	0.00163	0.00108	0.00538	0.00167	0.02313	0.01661
	1034	0.00186	0.00151	0.00558	0.00191	0.02291	0.01664
	1035	0.00188	0.00107	0.00543	0.00174	0.02275	0.01645
	1036	0.00191	0.00123	0.00542	0.0018	0.0225	0.01634
	1037	0.00193	0.00124	0.0056	0.00191	0.02248	0.01668
	1038	0.00187	0.00121	0.00534	0.00187	0.02217	0.01631
	1039	0.00218	0.00162	0.00561	0.00194	0.02245	0.01678
	1040	0.00211	0.00148	0.00543	0.00183	0.02208	0.01645
	1041	0.00214	0.00174	0.00569	0.0019	0.02204	0.01651
	1042	0.00216	0.00143	0.00532	0.00187	0.02159	0.01644
	1043	0.00242	0.00172	0.00549	0.00198	0.02172	0.01662
	1044	0.00237	0.00169	0.00552	0.00207	0.02163	0.01656
	1045	0.00236	0.00179	0.00556	0.00194	0.02131	0.01644
	1046	0.00255	0.00185	0.00548	0.00189	0.02117	0.01651
	1047	0.00272	0.00201	0.00572	0.00225	0.02129	0.01669
	1048	0.00239	0.00167	0.00539	0.0019	0.02079	0.01634
	1049	0.00245	0.00168	0.0055	0.00197	0.02076	0.01636
	1050	0.0027	0.0019	0.00557	0.00198	0.02065	0.01655
	1051	0.00273	0.00219	0.00576	0.00213	0.02076	0.01656
	1052	0.00251	0.00187	0.00544	0.00176	0.02027	0.01637
	1053	0.0024	0.00174	0.00531	0.00187	0.02006	0.01634
	1054	0.00249	0.00178	0.00542	0.00183	0.01999	0.01632
	1055	0.00236	0.0016	0.00536	0.0018	0.01968	0.01621
	1056	0.00228	0.00166	0.00512	0.00142	0.01948	0.01616
	1057	0.00226	0.00159	0.00518	0.0016	0.01939	0.01599
	1058	0.0024	0.00173	0.00527	0.00159	0.0192	0.01613
	1059	0.00226	0.00174	0.00534	0.00163	0.01905	0.01603
	1060	0.0022	0.00152	0.00516	0.00174	0.01895	0.01596
	1061	0.00199	0.00137	0.00507	0.00136	0.01863	0.01576
	1062	0.00213	0.00142	0.00511	0.00161	0.01862	0.01594
	1063	0.00199	0.00151	0.00519	0.00176	0.01858	0.01605
	1064	0.00202	0.00141	0.00522	0.0017	0.01846	0.01608
	1065	0.00194	0.00126	0.00502	0.0014	0.01797	0.01576
	1066	0.00158	0.00085	0.00483	0.00126	0.01774	0.01561
	1067	0.00174	0.00115	0.00488	0.00145	0.01768	0.01573
	1068	0.00162	0.00099	0.00502	0.00144	0.01759	0.0157
	1069	0.00182	0.00117	0.00507	0.00166	0.01765	0.01574
	1070	0.00145	0.00089	0.00497	0.00137	0.01749	0.0158
	1071	0.00154	0.00105	0.00507	0.00162	0.01732	0.01573
	1072	0.00139	0.00061	0.00483	0.00119	0.01685	0.0154
	1073	0.00147	0.00077	0.00485	0.00128	0.01688	0.0154
	1074	0.00123	0.00069	0.00481	0.00128	0.0168	0.01536
	1075	0.00098	0.00044	0.0046	0.00118	0.01645	0.01528
	1076	0.00119	0.00068	0.00475	0.0011	0.01656	0.01552
	1077	0.00107	0.00058	0.00475	0.00121	0.01642	0.01533
	1078	0.00107	0.00045	0.00475	0.00128	0.01627	0.01539
	1079	0.00122	0.00061	0.00488	0.00144	0.01629	0.01537
	1080	0.00103	0.00044	0.00455	0.00117	0.0159	0.0152
	1081	0.00102	0.0005	0.0048	0.00117	0.01607	0.01528
	1082	0.00105	0.00048	0.00478	0.00125	0.01583	0.01519
	1083	0.00118	0.00064	0.0049	0.00155	0.01595	0.01541
	1084	0.00085	0.00024	0.00451	0.00094	0.01527	0.01495
	1085	0.00103	0.0005	0.0048	0.00131	0.01543	0.015
	1086	0.00096	0.00039	0.00484	0.00133	0.01524	0.01503
	1087	0.00106	0.00034	0.00476	0.00115	0.01527	0.01511
	1088	0.00076	0.00025	0.00455	0.00102	0.01492	0.01478
	1089	0.00104	0.00046	0.0047	0.00119	0.01505	0.01502
	1090	0.00092	0.00029	0.00456	0.00106	0.01471	0.01478
	1091	0.00122	0.00062	0.00479	0.00133	0.01489	0.01507
	1092	0.00103	0.00044	0.00481	0.00118	0.01473	0.01492
	1093	0.00117	0.00054	0.00464	0.00109	0.01458	0.0148
	1094	0.00124	0.00062	0.00481	0.00122	0.01441	0.01486
	1095	0.00136	0.00072	0.00494	0.00132	0.01448	0.01494
	1096	0.00129	0.00065	0.00477	0.00112	0.01419	0.01467
	1097	0.0014	0.00089	0.00489	0.00139	0.01438	0.01487
	1098	0.00124	0.0006	0.00462	0.00106	0.01402	0.01468
	1099	0.00154	0.00091	0.00491	0.0014	0.01423	0.01489
	1100	0.00154	0.00087	0.00471	0.00109	0.01392	0.01463
	1101	0.00159	0.001	0.00494	0.00124	0.01389	0.01482
	1102	0.0016	0.00087	0.00477	0.00138	0.01381	0.0147
	1103	0.0017	0.00112	0.00489	0.00137	0.01399	0.01468
	1104	0.00155	0.0009	0.0047	0.00111	0.01349	0.01451
	1105	0.00158	0.00101	0.00489	0.00124	0.0135	0.01457
	1106	0.0014	0.0008	0.00453	0.00099	0.01308	0.01422
	1107	0.00184	0.00127	0.00487	0.0014	0.01345	0.01467
	1108	0.00164	0.00112	0.00474	0.00125	0.01315	0.0144
	1109	0.00176	0.00122	0.00488	0.00123	0.01322	0.01458
	1110	0.0016	0.00098	0.00461	0.00099	0.01305	0.01429
	1111	0.0014	0.00096	0.00445	0.00104	0.01281	0.01421
	1112	0.00153	0.00094	0.00457	0.00106	0.01281	0.01422
	1113	0.0016	0.00116	0.00456	0.00117	0.01266	0.01406
	1114	0.00153	0.00095	0.00455	0.00097	0.01249	0.01409
	1115	0.00144	0.00086	0.00438	0.00085	0.01227	0.01395
	1116	0.0013	0.00066	0.00427	0.00076	0.01219	0.01388
	1117	0.00151	0.00087	0.00453	0.001	0.01231	0.01405
	1118	0.00136	0.00094	0.00448	0.00092	0.01213	0.01393
	1119	0.00151	0.00095	0.00467	0.00102	0.01225	0.01409
	1120	0.00121	0.00073	0.00429	0.0007	0.01189	0.01366
	1121	0.00121	0.00055	0.00419	0.00058	0.0118	0.01364
	1122	0.00091	0.00041	0.00415	0.00054	0.01147	0.01362
	1123	0.00106	0.00072	0.00451	0.00079	0.01177	0.0139
	1124	0.00076	0.00034	0.00393	0.0005	0.01108	0.0135
	1125	0.0005	4e-05	0.00374	0.00016	0.01079	0.01298
	1126	0.00077	0.00027	0.00405	0.00067	0.01114	0.01348
	1127	0.00055	0.00015	0.00401	0.00048	0.01099	0.01331
	1128	0.00043	-0.0004	0.00381	0.00041	0.01074	0.01323
	1129	0.00028	-0.0003	0.00363	0.00016	0.01048	0.01311
	1130	0.00029	-0.00023	0.00392	7e-05	0.01074	0.01329
	1131	0.00036	-6e-05	0.00397	0.00041	0.01056	0.01336
	1132	-7e-05	-0.00058	0.00369	6e-05	0.01036	0.01311
	1133	-0.00017	-0.00061	0.00354	-3e-05	0.01007	0.01311
	1134	-0.00059	-0.00089	0.00313	-0.00018	0.00971	0.01292
	1135	-0.00088	-0.00109	0.00299	-0.00046	0.0095	0.01287
	1136	-0.0007	-0.00117	0.00306	-0.00051	0.00951	0.01287
	1137	-0.00097	-0.00132	0.00292	-0.00058	0.00923	0.01293
	1138	-0.00124	-0.00154	0.00272	-0.00073	0.009	0.01266
	1139	-0.00142	-0.0018	0.00268	-0.00089	0.00885	0.01277
	1140	-0.0017	-0.00184	0.00254	-0.00111	0.00856	0.0127
	1141	-0.00231	-0.00249	0.00213	-0.0016	0.0079	0.01233
	1142	-0.00231	-0.00237	0.00225	-0.00167	0.0079	0.01253
	1143	-0.00267	-0.0028	0.00187	-0.00182	0.00761	0.01257
	1144	-0.00281	-0.00276	0.00187	-0.00193	0.00746	0.01268
	1145	-0.00302	-0.0029	0.0019	-0.0017	0.00742	0.01278
	1146	-0.00362	-0.00346	0.00135	-0.00231	0.00668	0.01255
	1147	-0.00355	-0.00335	0.00134	-0.00218	0.00683	0.01272
	1148	-0.00373	-0.00367	0.00135	-0.00254	0.00663	0.01271
	1149	-0.00434	-0.00396	0.00089	-0.00295	0.00611	0.01234
	1150	-0.00445	-0.00437	0.00064	-0.00313	0.00565	0.01231
	1151	-0.00431	-0.00407	0.00083	-0.00293	0.00591	0.01267
	1152	-0.00478	-0.00454	0.00042	-0.00343	0.0054	0.01224
	1153	-0.00436	-0.00405	0.00104	-0.00299	0.00578	0.01279
	1154	-0.00479	-0.00435	0.00035	-0.00332	0.00533	0.01244
	1155	-0.00482	-0.00456	0.00019	-0.00362	0.00507	0.01219
	1156	-0.00463	-0.00435	0.0006	-0.00342	0.00516	0.01239
	1157	-0.00474	-0.00425	0.00067	-0.00328	0.00518	0.01231
	1158	-0.00453	-0.00412	0.00066	-0.00304	0.00535	0.01224
	1159	-0.00456	-0.00417	0.00048	-0.00348	0.00514	0.01195
	1160	-0.00392	-0.00381	0.00106	-0.00287	0.00565	0.01226
	1161	-0.00397	-0.00376	0.00096	-0.00295	0.00546	0.012
	1162	-0.00355	-0.00345	0.00128	-0.00258	0.00579	0.01233
	1163	-0.00334	-0.0031	0.00156	-0.00241	0.0057	0.01235
	1164	-0.00285	-0.00284	0.00181	-0.00221	0.00594	0.01234
	1165	-0.00279	-0.00288	0.00155	-0.00198	0.00613	0.0122
	1166	-0.00254	-0.00244	0.00196	-0.00189	0.00626	0.01229
	1167	-0.00243	-0.00239	0.00192	-0.00203	0.00626	0.01196
	1168	-0.00281	-0.00258	0.00169	-0.00214	0.00597	0.01147
	1169	-0.00225	-0.00223	0.00187	-0.00196	0.00613	0.01152
	1170	-0.00215	-0.00204	0.00184	-0.00177	0.00624	0.01138
	1171	-0.00138	-0.00146	0.00254	-0.00138	0.00686	0.01171
	1172	-0.00126	-0.00139	0.00264	-0.00105	0.00696	0.01173
	1173	-0.00145	-0.00152	0.0026	-0.00139	0.00675	0.01129
	1174	-0.0006	-0.00065	0.00317	-0.00055	0.00722	0.01203
	1175	-0.00074	-0.0011	0.00293	-0.00085	0.00697	0.01132
	1176	2e-05	-0.00028	0.00361	-8e-05	0.0076	0.01194
	1177	-0.00033	-0.00057	0.00311	-0.00057	0.00718	0.01136
	1178	5e-05	-0.0001	0.00365	-0.00012	0.00763	0.01144
	1179	0.00032	-0.00017	0.00365	-0.00021	0.00758	0.01142
	1180	0.00053	-4e-05	0.00389	2e-05	0.00779	0.01136
	1181	0.00072	0.00055	0.00403	0.00049	0.00804	0.01132
	1182	0.00091	0.00031	0.0041	0.00035	0.00806	0.01119
	1183	0.00105	0.00054	0.00424	0.0005	0.00811	0.01118
	1184	0.00076	0.00017	0.00392	0.00014	0.00791	0.01064
	1185	0.00095	0.00049	0.004	0.00041	0.00807	0.01096
	1186	0.00115	0.0006	0.00417	0.0004	0.00801	0.01079
	1187	0.00154	0.00081	0.00432	0.00085	0.00808	0.01097
	1188	0.00119	0.00063	0.00421	0.00066	0.008	0.01089
	1189	0.00164	0.00093	0.00453	0.0007	0.0082	0.01087
	1190	0.00148	0.00087	0.00438	0.00075	0.00802	0.01082
	1191	0.00111	0.00047	0.00402	0.00049	0.00778	0.01017
	1192	0.00145	0.0009	0.00443	0.00053	0.00806	0.01035
	1193	0.00149	0.00065	0.00426	0.00069	0.00785	0.01037
	1194	0.00158	0.00073	0.00443	0.00065	0.00792	0.0102
	1195	0.00137	0.00057	0.00409	0.00056	0.00793	0.01003
	1196	0.00161	0.00067	0.00426	0.00074	0.00775	0.00999
	1197	0.00144	0.00064	0.00418	0.00055	0.00775	0.01004
	1198	0.00154	0.00077	0.00418	0.00077	0.00779	0.00984
	1199	0.00183	0.00096	0.00443	0.00097	0.00813	0.01003
	1200	0.00159	0.00087	0.00448	0.00124	0.00795	0.00978
	1201	0.00181	0.00098	0.00443	0.00091	0.00807	0.00984
	1202	0.00176	0.00077	0.00456	0.00096	0.00807	0.00969
	1203	0.00185	0.00084	0.00453	0.00088	0.00814	0.00949
	1204	0.00139	0.00037	0.00426	0.00066	0.00764	0.00918
	1205	0.00181	0.00095	0.00456	0.00106	0.00791	0.00933
	1206	0.00225	0.00099	0.00474	0.00124	0.0082	0.00946
	1207	0.00193	0.00088	0.00464	0.00097	0.00812	0.00914
	1208	0.00216	0.00119	0.00495	0.00146	0.0084	0.00946
	1209	0.00201	0.00094	0.00454	0.00112	0.00791	0.0092
	1210	0.00207	0.00092	0.0047	0.00122	0.00792	0.00901
	1211	0.00188	0.00076	0.00448	0.00114	0.00781	0.00887
	1212	0.00205	0.00094	0.00469	0.00118	0.00802	0.00889
	1213	0.00214	0.00101	0.00478	0.00133	0.00808	0.00892
	1214	0.00204	0.0007	0.00471	0.00123	0.00783	0.00869
	1215	0.0022	0.00106	0.00496	0.0014	0.00811	0.00886
	1216	0.00207	0.00065	0.00462	0.00102	0.00771	0.00852
	1217	0.00247	0.00109	0.00511	0.00151	0.0082	0.00884
	1218	0.00252	0.00123	0.00517	0.00154	0.00827	0.00888
	1219	0.00254	0.00125	0.00523	0.00161	0.00837	0.00881
	1220	0.00259	0.0012	0.00486	0.00161	0.00815	0.00874
	1221	0.00254	0.00122	0.00492	0.00164	0.00829	0.00865
	1222	0.00256	0.00128	0.00505	0.00168	0.00802	0.00861
	1223	0.00269	0.00127	0.00521	0.00158	0.00834	0.00854
	1224	0.00268	0.00145	0.00494	0.00156	0.00797	0.00861
	1225	0.00285	0.00126	0.00505	0.00164	0.00827	0.0086
	1226	0.00267	0.0012	0.00498	0.00166	0.00804	0.00833
	1227	0.00264	0.00126	0.00501	0.00144	0.00807	0.00806
	1228	0.00246	0.00124	0.00492	0.00136	0.00768	0.00807
	1229	0.00291	0.00164	0.00507	0.00172	0.00817	0.00838
	1230	0.00307	0.0017	0.00527	0.00165	0.00829	0.00849
	1231	0.00316	0.00173	0.00523	0.00176	0.00806	0.00834
	1232	0.00299	0.00163	0.00513	0.00173	0.00811	0.00812
	1233	0.00315	0.00199	0.00519	0.00181	0.00809	0.00812
	1234	0.00323	0.00187	0.0053	0.00186	0.00818	0.00833
	1235	0.00325	0.00189	0.00524	0.00197	0.00838	0.00816
	1236	0.00324	0.0017	0.00533	0.00173	0.0081	0.00813
	1237	0.00309	0.00167	0.00518	0.00175	0.00808	0.00795
	1238	0.00323	0.00193	0.00528	0.00165	0.00797	0.00805
	1239	0.00338	0.0017	0.00525	0.00174	0.00799	0.00774
	1240	0.00347	0.00203	0.00546	0.0019	0.00809	0.00804
	1241	0.00359	0.00214	0.00541	0.00193	0.00798	0.00795
	1242	0.00356	0.00206	0.00509	0.00176	0.008	0.00789
	1243	0.00361	0.00216	0.00533	0.00188	0.00801	0.00793
	1244	0.00366	0.00218	0.00532	0.00197	0.00799	0.00784
	1245	0.00335	0.00194	0.00514	0.00172	0.00769	0.00753
	1246	0.00379	0.00234	0.0054	0.00191	0.00815	0.00803
	1247	0.00375	0.00221	0.00541	0.00189	0.00794	0.00774
	1248	0.00378	0.00244	0.00551	0.00209	0.00804	0.00791
	1249	0.00357	0.00222	0.00509	0.00171	0.00776	0.00749
	1250	0.00376	0.00245	0.00536	0.0019	0.00808	0.00798
	1251	0.00385	0.00257	0.00549	0.00183	0.00793	0.00769
	1252	0.00367	0.00243	0.00537	0.00187	0.00794	0.00782
	1253	0.00344	0.00221	0.00514	0.00178	0.00775	0.00743
	1254	0.00336	0.00208	0.00504	0.00151	0.00738	0.00734
	1255	0.0032	0.00181	0.00482	0.00137	0.00714	0.00699
	1256	0.00346	0.00213	0.00506	0.00159	0.00746	0.00736
	1257	0.00341	0.00225	0.00513	0.00161	0.00749	0.00736
	1258	0.00336	0.00229	0.00524	0.00158	0.00739	0.00752
	1259	0.00328	0.00207	0.00492	0.0015	0.00717	0.00726
	1260	0.00325	0.00201	0.00485	0.00131	0.00707	0.00716
	1261	0.00325	0.00206	0.00482	0.00131	0.00723	0.00728
	1262	0.00327	0.00228	0.0051	0.00164	0.00746	0.00752
	1263	0.00313	0.00219	0.00477	0.00143	0.00695	0.00714
	1264	0.0031	0.00197	0.00476	0.00136	0.00698	0.00722
	1265	0.00306	0.00199	0.00489	0.0012	0.00689	0.00715
	1266	0.00258	0.00143	0.0043	0.00083	0.00658	0.00679
	1267	0.00245	0.00138	0.00431	0.00088	0.00663	0.00675
	1268	0.00244	0.00132	0.00418	0.00085	0.00641	0.00662
	1269	0.00252	0.00135	0.00436	0.00097	0.00646	0.00688
	1270	0.00224	0.0011	0.00416	0.00056	0.0061	0.00658
	1271	0.00212	0.00107	0.00427	0.00063	0.00614	0.0066
	1272	0.00195	0.00091	0.00396	0.00041	0.00605	0.00652
	1273	0.00198	0.00094	0.00402	0.00053	0.00609	0.00661
	1274	0.00185	0.00092	0.00397	0.00043	0.00612	0.00654
	1275	0.00213	0.0011	0.0043	0.00083	0.00634	0.00683
	1276	0.00164	0.00074	0.00395	0.00046	0.00577	0.00644
	1277	0.00192	0.00092	0.00413	0.00056	0.00601	0.0068
	1278	0.00172	0.00083	0.00411	0.0005	0.00605	0.00664
	1279	0.00141	0.00078	0.00389	0.00028	0.0059	0.00653
	1280	0.00137	0.00058	0.00374	0.00036	0.00564	0.00636
	1281	0.00132	0.00055	0.00369	0.00028	0.00565	0.00653
	1282	0.00134	0.00045	0.00384	0.00031	0.0057	0.00645
	1283	0.00113	0.00028	0.00367	9e-05	0.00542	0.00641
	1284	0.00105	0.00024	0.00354	0.00017	0.00535	0.00654
	1285	0.00076	-1e-05	0.0035	-0.0001	0.00519	0.00636
	1286	0.00096	4e-05	0.00361	0	0.00514	0.00643
	1287	0.00057	-8e-05	0.00341	-0.00017	0.00512	0.00621
	1288	0.00054	-0.00027	0.00307	-0.00032	0.00478	0.00621
	1289	0.00034	-0.0005	0.00313	-0.00032	0.00478	0.00614
	1290	0.00048	-0.00026	0.0032	-0.00027	0.00489	0.00611
	1291	0.00046	-0.00019	0.00333	-0.00013	0.00492	0.00626
	1292	0.00039	-0.00038	0.00315	-0.0004	0.00488	0.00625
	1293	0.00018	-0.00066	0.00283	-0.00069	0.00462	0.00606
	1294	7e-05	-0.00072	0.0028	-0.00057	0.00462	0.00607
	1295	-0.00027	-0.00096	0.00268	-0.00107	0.00413	0.00585
	1296	8e-05	-0.00065	0.0031	-0.00045	0.00466	0.00646
	1297	-0.0002	-0.00089	0.00275	-0.00082	0.00422	0.00619
	1298	-0.00012	-0.00072	0.00288	-0.00058	0.0043	0.00627
	1299	-0.0007	-0.00132	0.00242	-0.00115	0.00389	0.00575
	1300	-0.00087	-0.00134	0.00239	-0.00123	0.00383	0.00559

## Sheet: Fig. 3c
	Abs
	Wavelength (nm)	OPD	PPD	MPD	ADPA	NDA	ADPAH
	200	2.27258	2.07131	1.48748	3.54269	2.92988	3.95844
	201	2.38431	1.94433	1.552	3.53639	2.87701	3.81214
	202	2.47571	1.78843	1.62686	3.30912	2.73511	4.13783
	203	2.61646	1.62037	1.71241	3.3688	2.63165	3.81328
	204	2.62532	1.46281	1.8004	3.06238	2.52791	4.26995
	205	2.64487	1.30859	1.89634	2.99701	2.38034	3.59751
	206	2.68898	1.17788	1.97245	2.82047	2.20624	3.55195
	207	2.62855	1.05732	2.03814	2.60258	2.06295	3.48638
	208	2.56778	0.95818	2.10553	2.39161	1.90855	3.28117
	209	2.41191	0.88423	2.13955	2.22497	1.76496	3.13546
	210	2.27876	0.81945	2.12244	2.02652	1.64123	2.88588
	211	2.1119	0.77514	2.13808	1.86296	1.53191	2.75352
	212	1.92669	0.73745	2.0794	1.70201	1.43184	2.59051
	213	1.72802	0.70693	2.00406	1.56521	1.34532	2.43403
	214	1.54851	0.687	1.92288	1.43898	1.28297	2.33259
	215	1.39365	0.67267	1.81517	1.3365	1.22689	2.23123
	216	1.25204	0.65908	1.7139	1.24765	1.17524	2.12749
	217	1.13277	0.64905	1.60156	1.16375	1.13325	2.06055
	218	1.04067	0.64233	1.49312	1.09518	1.09413	1.98643
	219	0.96796	0.63876	1.39476	1.03931	1.0669	1.90999
	220	0.90761	0.63406	1.29489	0.98956	1.03164	1.84749
	221	0.87186	0.63519	1.21259	0.94884	1.01247	1.78819
	222	0.83938	0.63361	1.1361	0.9136	0.9885	1.73705
	223	0.81441	0.6376	1.07349	0.88087	0.97272	1.67556
	224	0.79617	0.63913	1.01022	0.8511	0.95055	1.63058
	225	0.78867	0.64623	0.96485	0.82882	0.94228	1.58311
	226	0.77788	0.64856	0.91819	0.8072	0.93092	1.53765
	227	0.76839	0.65263	0.88134	0.78706	0.91736	1.49418
	228	0.76288	0.6616	0.84983	0.7747	0.91356	1.45192
	229	0.75956	0.66846	0.82262	0.76215	0.90664	1.41296
	230	0.75218	0.67204	0.79677	0.74575	0.90003	1.38215
	231	0.74225	0.67539	0.77504	0.73434	0.89539	1.34572
	232	0.73834	0.68142	0.75602	0.72605	0.8945	1.31556
	233	0.73495	0.68754	0.73971	0.72308	0.89487	1.28511
	234	0.72647	0.69212	0.72215	0.71628	0.89525	1.25427
	235	0.7173	0.69227	0.70676	0.71163	0.8949	1.22883
	236	0.71011	0.69669	0.69209	0.70924	0.89914	1.20166
	237	0.69674	0.69378	0.67576	0.70756	0.90439	1.17992
	238	0.68483	0.69208	0.65926	0.70548	0.90914	1.1576
	239	0.67201	0.69126	0.64199	0.70875	0.91839	1.13752
	240	0.65515	0.6858	0.6242	0.70927	0.92568	1.11899
	241	0.63929	0.67857	0.60531	0.711	0.93557	1.10176
	242	0.6186	0.66809	0.58408	0.71014	0.94587	1.08431
	243	0.60309	0.6573	0.56353	0.71563	0.95925	1.07006
	244	0.58255	0.64612	0.54041	0.71546	0.97134	1.05658
	245	0.56644	0.6312	0.51878	0.72161	0.98783	1.04484
	246	0.55093	0.61523	0.49516	0.72544	1.0025	1.03787
	247	0.53578	0.60039	0.47211	0.72855	1.02255	1.02698
	248	0.52347	0.58208	0.44887	0.73345	1.03896	1.02136
	249	0.51182	0.56153	0.42327	0.73874	1.05717	1.02027
	250	0.50428	0.54271	0.40127	0.7434	1.07675	1.01886
	251	0.49569	0.52246	0.37819	0.74861	1.09901	1.01961
	252	0.49328	0.5013	0.35685	0.75518	1.1194	1.02544
	253	0.48967	0.48221	0.33782	0.76103	1.14321	1.03475
	254	0.48801	0.46259	0.32159	0.76895	1.16474	1.04577
	255	0.48752	0.44418	0.3065	0.77905	1.1887	1.05694
	256	0.48626	0.42685	0.29209	0.78886	1.2172	1.07303
	257	0.48335	0.40912	0.27998	0.79986	1.23838	1.08966
	258	0.48305	0.39615	0.26994	0.80997	1.26159	1.11028
	259	0.48064	0.38005	0.26072	0.82248	1.28232	1.13322
	260	0.47658	0.36762	0.25179	0.83504	1.30408	1.15751
	261	0.46871	0.35581	0.24665	0.84553	1.32353	1.1834
	262	0.46302	0.34622	0.2431	0.85933	1.34152	1.21282
	263	0.45499	0.3385	0.23902	0.87394	1.35894	1.24182
	264	0.4461	0.32909	0.2352	0.88609	1.37504	1.27217
	265	0.43624	0.32342	0.23295	0.90073	1.38831	1.30781
	266	0.42561	0.31616	0.23031	0.91401	1.39587	1.34271
	267	0.41959	0.31227	0.23041	0.92735	1.4077	1.38091
	268	0.41158	0.30835	0.23035	0.94344	1.40953	1.41519
	269	0.40579	0.3053	0.23088	0.95478	1.41051	1.45611
	270	0.4003	0.30105	0.2305	0.97004	1.40247	1.49633
	271	0.39568	0.29864	0.23253	0.98261	1.39626	1.54066
	272	0.39283	0.29922	0.23557	0.99577	1.3853	1.57641
	273	0.38849	0.29713	0.23462	1.00789	1.36962	1.62089
	274	0.38612	0.29398	0.2375	1.01836	1.35334	1.66305
	275	0.38652	0.29445	0.24085	1.03215	1.33641	1.69237
	276	0.38731	0.29506	0.24416	1.04275	1.31726	1.7322
	277	0.3881	0.29498	0.24933	1.05247	1.29959	1.76315
	278	0.38926	0.29456	0.25138	1.05954	1.27483	1.79674
	279	0.3899	0.2943	0.25439	1.06436	1.25448	1.81758
	280	0.39047	0.29554	0.25745	1.06869	1.23498	1.84196
	281	0.39137	0.29632	0.26163	1.07482	1.21339	1.86039
	282	0.39128	0.29648	0.26576	1.07582	1.1937	1.87985
	283	0.38972	0.29606	0.2683	1.07638	1.17347	1.88591
	284	0.39141	0.30019	0.27558	1.07827	1.15385	1.89691
	285	0.38546	0.29939	0.27588	1.07299	1.13652	1.89637
	286	0.38232	0.30054	0.27832	1.0676	1.11813	1.8933
	287	0.37775	0.29968	0.28015	1.0639	1.10117	1.88667
	288	0.37235	0.30038	0.28059	1.05471	1.08773	1.86776
	289	0.36855	0.3014	0.28259	1.04797	1.07452	1.85144
	290	0.3617	0.3032	0.28164	1.03821	1.06272	1.83057
	291	0.35268	0.30078	0.28068	1.02438	1.05014	1.80742
	292	0.34485	0.30245	0.27948	1.01265	1.03757	1.77991
	293	0.3359	0.30231	0.27802	0.99733	1.02887	1.74943
	294	0.32308	0.3023	0.274	0.9831	1.01689	1.70981
	295	0.31225	0.30128	0.26857	0.96686	1.01047	1.67797
	296	0.29982	0.30194	0.26548	0.95053	1.00321	1.64251
	297	0.28377	0.29988	0.25642	0.93252	0.99143	1.60376
	298	0.27126	0.29969	0.25199	0.91352	0.98628	1.56584
	299	0.25547	0.29735	0.24377	0.89397	0.97659	1.52258
	300	0.24245	0.29761	0.2374	0.87364	0.97098	1.47852
	301	0.2302	0.29632	0.2312	0.85428	0.96366	1.4406
	302	0.21886	0.29319	0.2261	0.83638	0.95972	1.39876
	303	0.20379	0.2927	0.22004	0.81418	0.95168	1.35629
	304	0.19183	0.29163	0.21573	0.79359	0.94358	1.31703
	305	0.1812	0.28804	0.21181	0.77302	0.93926	1.27338
	306	0.16999	0.28505	0.20689	0.75274	0.93322	1.23984
	307	0.16103	0.28314	0.20326	0.73185	0.92591	1.1944
	308	0.15342	0.27959	0.20133	0.71142	0.91975	1.15877
	309	0.144	0.27592	0.19791	0.69311	0.91326	1.11879
	310	0.13962	0.27583	0.19621	0.67428	0.90683	1.08225
	311	0.13342	0.26886	0.19423	0.65462	0.89974	1.05165
	312	0.12742	0.26611	0.19329	0.6367	0.89637	1.01523
	313	0.12367	0.26356	0.19191	0.61884	0.88653	0.98307
	314	0.11893	0.25829	0.18998	0.59887	0.88069	0.94856
	315	0.11443	0.25347	0.18701	0.57953	0.87453	0.9203
	316	0.11046	0.24902	0.18559	0.56655	0.86695	0.88913
	317	0.10961	0.24553	0.18375	0.54799	0.86105	0.85984
	318	0.10617	0.2411	0.18408	0.53382	0.85504	0.83872
	319	0.10359	0.23688	0.18014	0.51467	0.84409	0.8132
	320	0.10091	0.23292	0.17943	0.50063	0.8363	0.78922
	321	0.09862	0.22796	0.17699	0.48335	0.82759	0.76469
	322	0.09684	0.22211	0.1735	0.46817	0.82032	0.74283
	323	0.09306	0.21973	0.17169	0.45372	0.81096	0.72401
	324	0.09095	0.21445	0.16936	0.43808	0.80037	0.70445
	325	0.08925	0.21196	0.16693	0.42218	0.79258	0.68339
	326	0.0901	0.21013	0.16624	0.40975	0.78364	0.66529
	327	0.08924	0.20809	0.16504	0.39393	0.77659	0.65066
	328	0.08579	0.20325	0.15903	0.37815	0.76293	0.63169
	329	0.0839	0.20109	0.15719	0.36488	0.7524	0.61812
	330	0.08259	0.19768	0.1544	0.35216	0.74353	0.6032
	331	0.07964	0.19398	0.1493	0.3397	0.73142	0.58987
	332	0.07946	0.19287	0.14942	0.32633	0.72231	0.57944
	333	0.07704	0.19056	0.14667	0.31413	0.71172	0.56698
	334	0.07443	0.18858	0.14433	0.30285	0.70045	0.55609
	335	0.07405	0.18785	0.14113	0.29187	0.69276	0.54744
	336	0.0721	0.18502	0.13766	0.28096	0.67859	0.53737
	337	0.07213	0.18435	0.13581	0.27229	0.66935	0.52898
	338	0.06977	0.18041	0.13222	0.26062	0.65713	0.51899
	339	0.07041	0.1826	0.13203	0.25347	0.64799	0.51291
	340	0.06863	0.17935	0.12839	0.24391	0.63595	0.50709
	341	0.06799	0.17909	0.1255	0.23718	0.6244	0.49912
	342	0.06881	0.17895	0.12437	0.2296	0.61764	0.49151
	343	0.06614	0.17689	0.11989	0.21894	0.60333	0.4863
	344	0.06419	0.1765	0.11979	0.21316	0.59276	0.48128
	345	0.06473	0.17659	0.11763	0.20758	0.58149	0.47661
	346	0.06454	0.17492	0.1157	0.20249	0.57084	0.47098
	347	0.06498	0.17608	0.1133	0.19729	0.5627	0.46856
	348	0.06219	0.17363	0.11085	0.19006	0.54906	0.45989
	349	0.06297	0.17282	0.10839	0.18554	0.53938	0.45663
	350	0.06227	0.17205	0.10697	0.18082	0.52587	0.45472
	351	0.06259	0.1725	0.10534	0.17626	0.51618	0.45085
	352	0.06362	0.1724	0.10544	0.17271	0.50635	0.44707
	353	0.06377	0.17121	0.10233	0.16856	0.49618	0.44422
	354	0.06328	0.17047	0.09965	0.16524	0.48549	0.44235
	355	0.06333	0.16996	0.09835	0.16221	0.47648	0.43661
	356	0.0657	0.17067	0.09695	0.1611	0.46805	0.43714
	357	0.06421	0.16864	0.09502	0.1566	0.45775	0.43598
	358	0.06658	0.16763	0.0938	0.15322	0.44847	0.43202
	359	0.06642	0.16779	0.09194	0.15144	0.44015	0.42922
	360	0.06596	0.16845	0.0914	0.14857	0.43084	0.42805
	361	0.06432	0.16407	0.08615	0.14208	0.4195	0.42382
	362	0.06664	0.16534	0.08632	0.14245	0.4137	0.42255
	363	0.06626	0.16273	0.08397	0.14145	0.4055	0.41974
	364	0.06841	0.16419	0.08373	0.1357	0.39771	0.42024
	365	0.07004	0.16532	0.08269	0.1371	0.39375	0.41795
	366	0.0703	0.16445	0.08152	0.13448	0.38563	0.41533
	367	0.0702	0.16169	0.07865	0.13202	0.37749	0.41721
	368	0.07092	0.16176	0.07807	0.13127	0.37135	0.41635
	369	0.07318	0.16228	0.07732	0.13002	0.36569	0.41661
	370	0.07514	0.1618	0.07717	0.12734	0.36049	0.41666
	371	0.07371	0.16044	0.07566	0.12757	0.35462	0.41759
	372	0.07561	0.16027	0.07335	0.12622	0.34952	0.41653
	373	0.07721	0.15886	0.07301	0.1239	0.34466	0.41748
	374	0.07844	0.15929	0.07361	0.12345	0.33913	0.41759
	375	0.07985	0.16053	0.07308	0.12395	0.33571	0.41796
	376	0.0819	0.15893	0.07123	0.12121	0.33171	0.41988
	377	0.08358	0.15853	0.07028	0.12119	0.32575	0.4222
	378	0.08589	0.1571	0.07032	0.1215	0.32205	0.42141
	379	0.08747	0.15786	0.06934	0.11979	0.31934	0.42242
	380	0.08764	0.1553	0.06885	0.11847	0.31444	0.42435
	381	0.09069	0.15626	0.06804	0.11858	0.31232	0.42546
	382	0.09137	0.15686	0.06831	0.11914	0.31046	0.42503
	383	0.09142	0.15427	0.06642	0.11701	0.30497	0.42945
	384	0.09577	0.15582	0.06673	0.11765	0.30247	0.43014
	385	0.09649	0.15406	0.06541	0.11633	0.2985	0.43326
	386	0.09803	0.15311	0.06505	0.11631	0.29716	0.43234
	387	0.09897	0.15118	0.06384	0.11453	0.29105	0.43525
	388	0.10223	0.15296	0.06481	0.11432	0.29077	0.43689
	389	0.10316	0.15177	0.06342	0.11345	0.28758	0.44039
	390	0.1055	0.15223	0.06338	0.11471	0.28596	0.44491
	391	0.1071	0.15155	0.06357	0.11301	0.28401	0.44611
	392	0.1097	0.15124	0.06195	0.11372	0.28262	0.44944
	393	0.10978	0.14979	0.06107	0.11278	0.27999	0.45283
	394	0.11149	0.15068	0.06052	0.11223	0.27748	0.45503
	395	0.11406	0.14973	0.06109	0.11236	0.27578	0.45757
	396	0.1164	0.14971	0.06124	0.11246	0.27474	0.46104
	397	0.1176	0.14932	0.05949	0.1123	0.2729	0.46355
	398	0.12117	0.14933	0.06163	0.11234	0.27328	0.46828
	399	0.12128	0.14936	0.06003	0.11046	0.26956	0.47061
	400	0.12282	0.14915	0.05868	0.11087	0.26969	0.47254
	401	0.12371	0.14783	0.05916	0.11127	0.2678	0.4761
	402	0.1252	0.14825	0.05902	0.11076	0.26725	0.47961
	403	0.12691	0.14762	0.05886	0.11101	0.26768	0.48406
	404	0.12956	0.14773	0.05887	0.11117	0.26645	0.48596
	405	0.12935	0.14802	0.0583	0.10954	0.26525	0.48912
	406	0.13251	0.14708	0.05826	0.1107	0.26428	0.4915
	407	0.13247	0.14639	0.05723	0.10888	0.26305	0.49476
	408	0.13411	0.1481	0.05814	0.10806	0.26405	0.49539
	409	0.13627	0.14753	0.05878	0.11032	0.26509	0.49747
	410	0.13576	0.14618	0.05745	0.10955	0.2636	0.49975
	411	0.13747	0.14597	0.05761	0.10826	0.26405	0.50079
	412	0.13806	0.14646	0.05725	0.10952	0.26435	0.50045
	413	0.13885	0.1463	0.05741	0.1084	0.264	0.50223
	414	0.13915	0.14645	0.05572	0.10818	0.26411	0.50194
	415	0.14061	0.14711	0.05555	0.10789	0.26562	0.50245
	416	0.14059	0.14622	0.05583	0.10779	0.26587	0.50171
	417	0.14125	0.14565	0.05541	0.10705	0.26661	0.50003
	418	0.14198	0.14595	0.05647	0.10846	0.26768	0.50036
	419	0.14268	0.14681	0.05626	0.1073	0.2689	0.49712
	420	0.14203	0.14585	0.05599	0.10681	0.26923	0.49607
	421	0.14383	0.14757	0.05616	0.10806	0.27165	0.49604
	422	0.1449	0.1481	0.05672	0.10769	0.27306	0.49446
	423	0.14569	0.14904	0.05738	0.10823	0.27546	0.49405
	424	0.14476	0.14809	0.05549	0.10755	0.27636	0.49101
	425	0.14407	0.14714	0.05598	0.10752	0.2778	0.48776
	426	0.1439	0.14616	0.05527	0.10643	0.27887	0.48586
	427	0.14381	0.14655	0.05575	0.10701	0.28127	0.48406
	428	0.14441	0.14722	0.05556	0.10723	0.28303	0.4815
	429	0.1437	0.1474	0.05577	0.10654	0.28494	0.47842
	430	0.14398	0.14759	0.05571	0.10683	0.28708	0.47644
	431	0.14377	0.14858	0.05631	0.1068	0.28935	0.47369
	432	0.14392	0.14898	0.05627	0.10713	0.29205	0.47145
	433	0.14374	0.14867	0.05596	0.10656	0.29422	0.46891
	434	0.1426	0.14823	0.05561	0.10696	0.29751	0.46553
	435	0.14146	0.14784	0.0546	0.10503	0.29864	0.46207
	436	0.14093	0.14835	0.05541	0.10524	0.30199	0.45869
	437	0.14012	0.14811	0.05583	0.10551	0.30447	0.45509
	438	0.14005	0.14816	0.05561	0.10541	0.30697	0.45139
	439	0.13946	0.14916	0.05544	0.10515	0.31096	0.44842
	440	0.1393	0.14949	0.05679	0.10553	0.31366	0.4448
	441	0.13908	0.1499	0.05655	0.10513	0.31673	0.44034
	442	0.1375	0.15057	0.0559	0.10509	0.31918	0.43607
	443	0.13671	0.15009	0.05583	0.10474	0.32173	0.4312
	444	0.13524	0.15014	0.05619	0.10429	0.32587	0.42553
	445	0.13482	0.14972	0.05539	0.10442	0.32929	0.42023
	446	0.13355	0.14934	0.05532	0.10422	0.33266	0.41269
	447	0.1323	0.14957	0.05602	0.10445	0.33553	0.40635
	448	0.13208	0.15133	0.0565	0.10464	0.33983	0.39829
	449	0.13066	0.15076	0.0563	0.1037	0.34352	0.3911
	450	0.13029	0.15111	0.05589	0.10403	0.34699	0.38274
	451	0.12885	0.15112	0.05607	0.1034	0.35023	0.37367
	452	0.12834	0.15135	0.05533	0.10368	0.35432	0.36488
	453	0.12615	0.15161	0.05525	0.1026	0.35859	0.35439
	454	0.12448	0.15164	0.05521	0.10298	0.3618	0.34518
	455	0.12285	0.15139	0.05569	0.103	0.36551	0.33653
	456	0.12126	0.15166	0.05556	0.10255	0.36953	0.3281
	457	0.12009	0.15201	0.05577	0.10248	0.37383	0.31849
	458	0.11924	0.15168	0.05601	0.10265	0.37838	0.31049
	459	0.11903	0.15343	0.05692	0.10374	0.38279	0.30183
	460	0.11701	0.15271	0.0561	0.10268	0.38668	0.29452
	461	0.11566	0.15269	0.05619	0.10244	0.39049	0.28696
	462	0.11398	0.15315	0.05615	0.10255	0.395	0.2811
	463	0.11264	0.15374	0.05624	0.10265	0.39919	0.27457
	464	0.11066	0.15293	0.0561	0.10216	0.40355	0.26825
	465	0.10899	0.15284	0.05554	0.10193	0.40791	0.26281
	466	0.10708	0.15291	0.0553	0.1019	0.41276	0.25806
	467	0.10594	0.15269	0.05587	0.10239	0.41757	0.25352
	468	0.10434	0.15291	0.05579	0.10211	0.42138	0.24943
	469	0.10346	0.15361	0.05557	0.10172	0.42578	0.2453
	470	0.10238	0.15447	0.0563	0.10287	0.43129	0.2421
	471	0.10156	0.15499	0.05625	0.10251	0.43565	0.23764
	472	0.1006	0.15526	0.05574	0.10279	0.43974	0.23498
	473	0.09957	0.15563	0.05667	0.10336	0.44529	0.23195
	474	0.09757	0.15551	0.05596	0.10302	0.44858	0.229
	475	0.09598	0.15517	0.05516	0.10223	0.45345	0.22595
	476	0.09448	0.15544	0.05548	0.10322	0.45883	0.22389
	477	0.09317	0.15535	0.05495	0.10313	0.46285	0.22177
	478	0.09273	0.1557	0.05594	0.10394	0.46776	0.21913
	479	0.09035	0.15616	0.05547	0.10382	0.47269	0.21678
	480	0.08933	0.15595	0.05499	0.10333	0.47595	0.21544
	481	0.08811	0.1563	0.05472	0.10361	0.48063	0.21343
	482	0.08758	0.15771	0.05552	0.10491	0.48652	0.21129
	483	0.08711	0.15902	0.05527	0.10427	0.49063	0.21018
	484	0.08471	0.15798	0.05476	0.10394	0.49482	0.20775
	485	0.08427	0.15924	0.05519	0.10479	0.4998	0.2063
	486	0.0821	0.15836	0.05397	0.10405	0.50359	0.20474
	487	0.08117	0.15914	0.05462	0.10501	0.50954	0.20384
	488	0.08039	0.15927	0.05458	0.10528	0.51371	0.20174
	489	0.07887	0.15978	0.05463	0.10546	0.51829	0.20013
	490	0.07738	0.16001	0.05428	0.10548	0.52249	0.19941
	491	0.07655	0.16043	0.0544	0.10602	0.5284	0.19738
	492	0.07589	0.16161	0.05388	0.10558	0.53209	0.19606
	493	0.0757	0.16217	0.05424	0.10633	0.53673	0.19497
	494	0.07439	0.16306	0.0537	0.10626	0.54138	0.19395
	495	0.07459	0.16388	0.05401	0.1069	0.54583	0.19241
	496	0.07296	0.16484	0.05424	0.10659	0.55064	0.19151
	497	0.07192	0.16528	0.0536	0.10693	0.55562	0.1902
	498	0.07077	0.16489	0.05316	0.1068	0.55919	0.18924
	499	0.06974	0.16554	0.05254	0.10701	0.56402	0.18791
	500	0.0682	0.16546	0.05343	0.10638	0.56741	0.18666
	501	0.06712	0.16535	0.05292	0.10697	0.57069	0.18594
	502	0.06717	0.16774	0.05338	0.10778	0.57695	0.1847
	503	0.06666	0.16766	0.05237	0.1078	0.57994	0.18416
	504	0.06634	0.16795	0.05311	0.10809	0.58509	0.18381
	505	0.06479	0.16797	0.05197	0.10761	0.58805	0.18157
	506	0.06506	0.16987	0.05244	0.10854	0.59298	0.18098
	507	0.06546	0.17167	0.05271	0.10938	0.59749	0.18006
	508	0.06458	0.17197	0.05277	0.10894	0.60184	0.17929
	509	0.06352	0.17204	0.05167	0.10866	0.60487	0.17855
	510	0.06274	0.17236	0.05163	0.10908	0.60815	0.178
	511	0.06223	0.17246	0.05134	0.10876	0.61111	0.17662
	512	0.06142	0.17253	0.05075	0.10922	0.61521	0.17601
	513	0.06072	0.17355	0.05086	0.10947	0.62013	0.17505
	514	0.06091	0.17361	0.05091	0.10945	0.62272	0.17374
	515	0.05916	0.17453	0.05056	0.11014	0.62637	0.17354
	516	0.0599	0.17579	0.05087	0.11023	0.63087	0.17246
	517	0.0592	0.17598	0.05027	0.11043	0.63472	0.17232
	518	0.05957	0.17679	0.05047	0.11126	0.6378	0.17166
	519	0.0589	0.17754	0.05041	0.11143	0.64025	0.17134
	520	0.05925	0.1789	0.05097	0.11223	0.64482	0.17101
	521	0.05847	0.17918	0.04933	0.11196	0.64713	0.17
	522	0.05843	0.17885	0.04901	0.1128	0.64995	0.16952
	523	0.0578	0.18031	0.04968	0.11265	0.65335	0.16848
	524	0.05684	0.17991	0.04907	0.11302	0.65579	0.16838
	525	0.05696	0.18108	0.04901	0.1143	0.65882	0.16704
	526	0.05629	0.18181	0.04879	0.11475	0.66271	0.16625
	527	0.05605	0.18087	0.04882	0.11513	0.66468	0.16587
	528	0.05479	0.18089	0.04783	0.11466	0.66709	0.16499
	529	0.0546	0.18176	0.04762	0.1157	0.66908	0.16412
	530	0.05469	0.18238	0.0477	0.1168	0.67313	0.16436
	531	0.05459	0.1831	0.04795	0.11719	0.67601	0.16387
	532	0.05442	0.1834	0.04739	0.11744	0.67746	0.16372
	533	0.05501	0.18438	0.04781	0.11803	0.68034	0.16366
	534	0.0544	0.18465	0.04753	0.11878	0.68245	0.16284
	535	0.05419	0.18482	0.04718	0.11997	0.68473	0.16341
	536	0.05416	0.18572	0.04682	0.12027	0.68699	0.16199
	537	0.05299	0.18564	0.04672	0.12041	0.68798	0.16145
	538	0.05245	0.18513	0.04617	0.12083	0.69081	0.16105
	539	0.0516	0.185	0.04595	0.12138	0.69163	0.16048
	540	0.05166	0.18544	0.04554	0.12217	0.69365	0.16023
	541	0.0512	0.18519	0.04562	0.12302	0.69524	0.15991
	542	0.05044	0.18482	0.04502	0.12329	0.69681	0.15905
	543	0.04999	0.18473	0.04501	0.1239	0.69789	0.15907
	544	0.05014	0.1847	0.04487	0.12521	0.69952	0.15913
	545	0.05001	0.18509	0.04472	0.1255	0.70089	0.15846
	546	0.0501	0.18555	0.04434	0.12662	0.70236	0.15821
	547	0.04944	0.18548	0.04394	0.12716	0.70342	0.15817
	548	0.04975	0.18626	0.04435	0.12827	0.70528	0.15764
	549	0.04971	0.18607	0.04402	0.12897	0.70576	0.15776
	550	0.04884	0.18668	0.04363	0.12919	0.70618	0.15762
	551	0.04879	0.1858	0.04355	0.13039	0.70754	0.15703
	552	0.04863	0.18615	0.04347	0.13122	0.70893	0.15686
	553	0.04836	0.18567	0.04297	0.13201	0.70892	0.15699
	554	0.04765	0.18526	0.04235	0.1329	0.7088	0.15623
	555	0.04703	0.18502	0.04239	0.1328	0.70946	0.15598
	556	0.04638	0.18471	0.04226	0.13435	0.71033	0.1553
	557	0.04615	0.18384	0.04175	0.13491	0.71	0.15484
	558	0.04525	0.18348	0.04085	0.13549	0.71097	0.15527
	559	0.04577	0.18394	0.04193	0.13664	0.7121	0.15456
	560	0.04486	0.18326	0.04152	0.1374	0.7112	0.15464
	561	0.04535	0.18351	0.04145	0.13842	0.71131	0.15463
	562	0.04525	0.18383	0.04081	0.13899	0.71146	0.15423
	563	0.0449	0.18297	0.04066	0.13985	0.71181	0.15486
	564	0.0451	0.18338	0.04007	0.14106	0.71083	0.15455
	565	0.04491	0.18322	0.04045	0.1418	0.71232	0.15418
	566	0.0445	0.18284	0.04021	0.1428	0.71169	0.15435
	567	0.04377	0.18179	0.04005	0.14292	0.71028	0.15391
	568	0.04336	0.18196	0.03991	0.14379	0.7109	0.1537
	569	0.04331	0.18169	0.0396	0.14439	0.71	0.15378
	570	0.04287	0.18085	0.03953	0.14562	0.70999	0.15325
	571	0.04245	0.18024	0.03863	0.1462	0.70869	0.15337
	572	0.04173	0.17995	0.03866	0.14645	0.70788	0.15378
	573	0.04109	0.17919	0.03872	0.14812	0.70718	0.15357
	574	0.04096	0.17879	0.03856	0.14839	0.70742	0.15314
	575	0.04093	0.17852	0.0384	0.14989	0.70661	0.15363
	576	0.04072	0.17844	0.0382	0.15068	0.70638	0.15298
	577	0.04048	0.17808	0.03785	0.15081	0.70504	0.15247
	578	0.04003	0.17796	0.03807	0.15219	0.70382	0.15306
	579	0.04075	0.17823	0.03826	0.15352	0.70335	0.1532
	580	0.04046	0.17776	0.038	0.15431	0.70178	0.15313
	581	0.0405	0.17725	0.03776	0.15479	0.70123	0.15275
	582	0.03998	0.1768	0.03721	0.15547	0.69887	0.1525
	583	0.0405	0.17732	0.03805	0.1567	0.69908	0.1531
	584	0.03948	0.17634	0.03718	0.15698	0.69695	0.15289
	585	0.03841	0.17539	0.03691	0.15715	0.69524	0.1527
	586	0.039	0.17562	0.03698	0.15847	0.69443	0.15253
	587	0.03824	0.175	0.03657	0.15927	0.69318	0.15272
	588	0.0381	0.17381	0.03647	0.15958	0.69158	0.15261
	589	0.03694	0.17332	0.03604	0.16036	0.68973	0.15227
	590	0.0369	0.17328	0.03586	0.1613	0.6883	0.15263
	591	0.03689	0.17343	0.03615	0.16212	0.68722	0.15229
	592	0.03605	0.17196	0.03497	0.16214	0.68424	0.15257
	593	0.03559	0.17185	0.03563	0.16309	0.68321	0.15286
	594	0.03582	0.17187	0.03577	0.16394	0.68096	0.15288
	595	0.03553	0.17137	0.03576	0.16475	0.67917	0.15213
	596	0.03602	0.17192	0.03622	0.16594	0.67848	0.15268
	597	0.03634	0.17127	0.03594	0.16683	0.67657	0.15257
	598	0.03459	0.17018	0.03488	0.16618	0.6737	0.15277
	599	0.03559	0.17068	0.03526	0.16813	0.67197	0.15288
	600	0.03494	0.1692	0.03423	0.16756	0.66961	0.15255
	601	0.03472	0.1691	0.03456	0.16822	0.66788	0.15236
	602	0.03419	0.16887	0.03457	0.16903	0.66513	0.15281
	603	0.03402	0.1683	0.03412	0.16958	0.66347	0.15326
	604	0.03364	0.16716	0.03386	0.1699	0.66169	0.1525
	605	0.0326	0.16633	0.03335	0.17007	0.65849	0.15266
	606	0.03296	0.16645	0.03403	0.17127	0.65688	0.15198
	607	0.03256	0.16575	0.03372	0.17159	0.65479	0.15193
	608	0.0323	0.1658	0.03368	0.1723	0.65233	0.15165
	609	0.03186	0.1648	0.03347	0.17286	0.6507	0.1519
	610	0.0318	0.16431	0.03373	0.17315	0.64824	0.15213
	611	0.03117	0.16383	0.03359	0.17371	0.64583	0.152
	612	0.03155	0.16389	0.03373	0.17462	0.64314	0.15228
	613	0.03139	0.16342	0.03366	0.17484	0.64112	0.15242
	614	0.03121	0.16279	0.03332	0.17481	0.63826	0.15163
	615	0.03113	0.16304	0.03326	0.17588	0.63636	0.15224
	616	0.03125	0.16301	0.03373	0.17627	0.63433	0.15228
	617	0.03073	0.16217	0.03286	0.17631	0.63115	0.15255
	618	0.03122	0.16166	0.03303	0.17701	0.62914	0.15231
	619	0.03064	0.16139	0.03291	0.17708	0.62674	0.15205
	620	0.03063	0.16088	0.03246	0.17728	0.62411	0.15256
	621	0.03082	0.16114	0.03273	0.17783	0.62161	0.15241
	622	0.03	0.15961	0.03192	0.17749	0.61861	0.15135
	623	0.03002	0.15998	0.03248	0.17831	0.61709	0.15212
	624	0.02934	0.15874	0.03166	0.17813	0.61524	0.15169
	625	0.02911	0.15766	0.03194	0.17785	0.61208	0.15156
	626	0.02854	0.15741	0.03173	0.17886	0.60957	0.15148
	627	0.02817	0.15608	0.03163	0.17929	0.60698	0.15158
	628	0.02805	0.15625	0.03222	0.17933	0.60486	0.15206
	629	0.02771	0.15535	0.03082	0.17927	0.60271	0.15125
	630	0.02783	0.15567	0.03119	0.18056	0.60056	0.15181
	631	0.02738	0.15452	0.03168	0.17956	0.59817	0.15105
	632	0.02791	0.15438	0.03095	0.18035	0.59556	0.15135
	633	0.02715	0.15394	0.03102	0.17984	0.59324	0.15173
	634	0.02775	0.15388	0.03112	0.18108	0.59124	0.15159
	635	0.02842	0.15391	0.03174	0.18111	0.5893	0.15147
	636	0.02795	0.15331	0.03181	0.18128	0.58754	0.15156
	637	0.02735	0.15261	0.03088	0.1807	0.584	0.15194
	638	0.02765	0.15232	0.03031	0.18089	0.58147	0.15174
	639	0.02732	0.1523	0.03035	0.18134	0.57995	0.151
	640	0.02695	0.15148	0.03088	0.18133	0.57724	0.15167
	641	0.02793	0.15172	0.03103	0.18139	0.57525	0.1517
	642	0.02679	0.1501	0.0307	0.18126	0.57307	0.15141
	643	0.02721	0.15035	0.03018	0.18123	0.57022	0.15095
	644	0.02723	0.14951	0.03043	0.18206	0.56948	0.15121
	645	0.02625	0.14825	0.02934	0.18092	0.56583	0.15213
	646	0.02682	0.14769	0.03003	0.18139	0.56416	0.15132
	647	0.02695	0.14793	0.03116	0.18233	0.56252	0.15177
	648	0.02624	0.14734	0.02972	0.1818	0.55918	0.15069
	649	0.02676	0.14707	0.03021	0.1825	0.55803	0.15122
	650	0.02554	0.14691	0.02988	0.18188	0.55564	0.1509
	651	0.02605	0.14531	0.02971	0.18129	0.55251	0.15095
	652	0.02673	0.14543	0.03012	0.182	0.55052	0.15069
	653	0.02609	0.14442	0.02961	0.18215	0.54806	0.15092
	654	0.02594	0.14391	0.02921	0.18148	0.54542	0.15147
	655	0.02643	0.14381	0.02976	0.18175	0.54364	0.15156
	656	0.02691	0.14428	0.03004	0.18219	0.54216	0.15157
	657	0.02693	0.14378	0.02961	0.18182	0.5395	0.15203
	658	0.02663	0.14283	0.02958	0.18121	0.53679	0.15174
	659	0.02685	0.14275	0.02918	0.18191	0.53389	0.15158
	660	0.02661	0.14253	0.02934	0.18075	0.53151	0.15172
	661	0.02686	0.14193	0.02921	0.18132	0.52913	0.15131
	662	0.02755	0.14219	0.0297	0.18184	0.52645	0.15175
	663	0.02686	0.14166	0.02926	0.18124	0.52387	0.15172
	664	0.02698	0.14074	0.02862	0.18082	0.52187	0.15192
	665	0.02673	0.14005	0.02922	0.18062	0.51864	0.15132
	666	0.02612	0.13918	0.02881	0.18054	0.5156	0.15102
	667	0.02625	0.13905	0.02865	0.18006	0.51304	0.15151
	668	0.0262	0.13781	0.02831	0.18053	0.50999	0.15105
	669	0.02541	0.13707	0.02807	0.17975	0.50659	0.15149
	670	0.02572	0.13647	0.02808	0.17995	0.50388	0.15045
	671	0.02597	0.13665	0.02877	0.17955	0.50104	0.15129
	672	0.02626	0.13559	0.0277	0.17893	0.49789	0.1512
	673	0.02576	0.13552	0.02782	0.1794	0.49507	0.15094
	674	0.0262	0.1355	0.0285	0.17917	0.49234	0.15139
	675	0.02556	0.13501	0.02855	0.17841	0.48803	0.15203
	676	0.02577	0.13493	0.02824	0.17869	0.48535	0.15136
	677	0.0263	0.13464	0.02793	0.1784	0.4819	0.152
	678	0.0262	0.13314	0.02763	0.17808	0.47872	0.15127
	679	0.02636	0.1337	0.02886	0.1786	0.47458	0.15214
	680	0.02693	0.13304	0.02818	0.17785	0.4718	0.15142
	681	0.02677	0.13229	0.02804	0.17666	0.46816	0.15242
	682	0.02671	0.13169	0.02761	0.17651	0.46357	0.15278
	683	0.02701	0.13179	0.02773	0.17661	0.45952	0.15156
	684	0.02655	0.13116	0.02704	0.17573	0.45625	0.15281
	685	0.02662	0.13007	0.02715	0.17529	0.45259	0.15087
	686	0.0268	0.1299	0.02709	0.1752	0.44911	0.15269
	687	0.02734	0.12983	0.02662	0.1751	0.44483	0.15212
	688	0.02662	0.12856	0.02695	0.17454	0.44019	0.15218
	689	0.02642	0.1273	0.02577	0.17382	0.43725	0.15204
	690	0.02617	0.12665	0.02644	0.1736	0.43253	0.15229
	691	0.02613	0.12622	0.02639	0.17295	0.42833	0.15128
	692	0.02619	0.12545	0.02615	0.17299	0.42411	0.15165
	693	0.02601	0.12545	0.026	0.17267	0.41925	0.15253
	694	0.02609	0.12465	0.02583	0.17225	0.41673	0.15139
	695	0.02578	0.1233	0.02527	0.17085	0.41208	0.15109
	696	0.02529	0.12358	0.02544	0.17055	0.40752	0.15183
	697	0.02583	0.12248	0.02628	0.17078	0.40416	0.15173
	698	0.02615	0.12334	0.02633	0.17027	0.4013	0.1522
	699	0.0255	0.12208	0.0259	0.16953	0.39617	0.15182
	700	0.02689	0.1222	0.02552	0.1704	0.39225	0.15197
	701	0.02593	0.12061	0.02529	0.16851	0.38775	0.1517
	702	0.02728	0.12058	0.02533	0.1683	0.38435	0.15187
	703	0.02713	0.12046	0.02545	0.16834	0.38103	0.15171
	704	0.02616	0.11903	0.02513	0.16647	0.37576	0.15244
	705	0.02666	0.11944	0.02504	0.16649	0.37207	0.1515
	706	0.02662	0.11823	0.02511	0.16633	0.36748	0.15329
	707	0.02867	0.11962	0.02599	0.16679	0.36548	0.15246
	708	0.02676	0.1173	0.02485	0.16482	0.36089	0.15181
	709	0.02674	0.11682	0.02398	0.16373	0.35606	0.15212
	710	0.02704	0.11615	0.02501	0.16397	0.35261	0.15206
	711	0.0266	0.11601	0.02454	0.16309	0.34874	0.15218
	712	0.02489	0.11355	0.02304	0.16201	0.34337	0.15197
	713	0.02602	0.11439	0.02415	0.16232	0.34105	0.15137
	714	0.02517	0.11204	0.02353	0.16154	0.33685	0.15097
	715	0.0252	0.11212	0.0228	0.15989	0.33351	0.15084
	716	0.02514	0.11111	0.02288	0.15993	0.33015	0.15094
	717	0.02429	0.11027	0.02254	0.15958	0.32677	0.15102
	718	0.02319	0.10893	0.02195	0.15766	0.32298	0.15074
	719	0.02319	0.10777	0.02181	0.15749	0.31964	0.1497
	720	0.02225	0.10656	0.02076	0.15606	0.31545	0.14983
	721	0.02285	0.10631	0.02085	0.15653	0.31281	0.14857
	722	0.02318	0.10633	0.02111	0.15581	0.30958	0.14893
	723	0.02207	0.10506	0.02055	0.15374	0.30563	0.14873
	724	0.02282	0.10445	0.01981	0.15393	0.30289	0.14836
	725	0.02183	0.10418	0.02027	0.15357	0.29979	0.14821
	726	0.02247	0.10387	0.02065	0.15298	0.29719	0.14831
	727	0.02232	0.10241	0.01946	0.15166	0.29408	0.1482
	728	0.02133	0.1015	0.01974	0.1503	0.29101	0.14744
	729	0.02239	0.10194	0.01992	0.15056	0.28886	0.14873
	730	0.02206	0.10128	0.01996	0.15022	0.28431	0.14802
	731	0.02236	0.10165	0.02017	0.14971	0.28285	0.14692
	732	0.022	0.09988	0.01931	0.14832	0.27912	0.14791
	733	0.02207	0.10003	0.01974	0.14728	0.27692	0.14652
	734	0.02254	0.09965	0.01951	0.1473	0.27345	0.14802
	735	0.02217	0.09844	0.01899	0.14588	0.27002	0.14781
	736	0.02344	0.09903	0.02	0.14571	0.26791	0.14707
	737	0.02145	0.09691	0.01818	0.14435	0.26546	0.14746
	738	0.02087	0.09584	0.01826	0.1431	0.26126	0.14906
	739	0.02207	0.09564	0.01815	0.14303	0.25908	0.14726
	740	0.02151	0.09544	0.01888	0.14274	0.25648	0.14714
	741	0.02134	0.09415	0.01755	0.14079	0.25401	0.14685
	742	0.02086	0.09311	0.01671	0.13989	0.25047	0.14584
	743	0.02122	0.09362	0.01822	0.1402	0.24882	0.14755
	744	0.02087	0.09165	0.01668	0.13755	0.24554	0.14762
	745	0.02026	0.09108	0.01723	0.13779	0.24368	0.14771
	746	0.01971	0.09038	0.01732	0.13626	0.24066	0.14712
	747	0.02111	0.09079	0.01703	0.13607	0.23847	0.14756
	748	0.02029	0.08974	0.01779	0.13513	0.23707	0.14746
	749	0.02137	0.08943	0.01733	0.13484	0.23416	0.14693
	750	0.02069	0.08904	0.01735	0.13388	0.2324	0.14829
	751	0.02112	0.08855	0.01742	0.13288	0.23051	0.14739
	752	0.01949	0.08723	0.0172	0.13168	0.22716	0.14792
	753	0.01984	0.08671	0.01673	0.13078	0.22582	0.14741
	754	0.02091	0.0864	0.01655	0.12991	0.22359	0.14771
	755	0.02085	0.08631	0.0172	0.12943	0.22138	0.14638
	756	0.02113	0.08616	0.01671	0.12839	0.21975	0.14744
	757	0.02082	0.08595	0.01683	0.12719	0.2171	0.14799
	758	0.02103	0.08398	0.01664	0.12696	0.21547	0.14738
	759	0.0214	0.08451	0.01695	0.12585	0.21369	0.1474
	760	0.02154	0.08503	0.01778	0.12635	0.21253	0.14839
	761	0.02076	0.08395	0.01609	0.12378	0.20962	0.14766
	762	0.02051	0.08255	0.01606	0.12286	0.20805	0.14793
	763	0.02056	0.0823	0.0163	0.12165	0.20565	0.14888
	764	0.02155	0.08215	0.0167	0.12186	0.20413	0.14826
	765	0.02119	0.08128	0.01586	0.12011	0.20214	0.14813
	766	0.0203	0.08064	0.01629	0.11914	0.20072	0.14889
	767	0.02044	0.08059	0.01599	0.11777	0.19863	0.1492
	768	0.01977	0.07859	0.01538	0.11711	0.19671	0.14786
	769	0.02088	0.07981	0.01601	0.11576	0.19491	0.14917
	770	0.02072	0.07829	0.01567	0.11519	0.19446	0.14883
	771	0.02038	0.07783	0.01594	0.11413	0.19145	0.1492
	772	0.01962	0.07736	0.01493	0.11334	0.18956	0.14948
	773	0.01926	0.07682	0.01555	0.11267	0.18842	0.14911
	774	0.01991	0.07653	0.0159	0.1118	0.1877	0.15
	775	0.01886	0.07509	0.01541	0.10998	0.18565	0.15017
	776	0.01925	0.07503	0.01519	0.10932	0.18405	0.1504
	777	0.01942	0.07484	0.01498	0.10882	0.18211	0.15032
	778	0.01881	0.07318	0.01486	0.10752	0.18047	0.1501
	779	0.01895	0.07385	0.01482	0.10613	0.1786	0.15023
	780	0.01821	0.07326	0.01526	0.10516	0.1773	0.15009
	781	0.01798	0.07248	0.01558	0.10461	0.17686	0.15105
	782	0.01852	0.07233	0.01516	0.1041	0.17477	0.15141
	783	0.01902	0.07166	0.01514	0.10266	0.17387	0.15214
	784	0.01812	0.07113	0.01498	0.10082	0.17164	0.15343
	785	0.01815	0.07059	0.01447	0.10006	0.1707	0.15206
	786	0.01869	0.07104	0.01497	0.10013	0.17	0.15261
	787	0.01818	0.07015	0.01482	0.09821	0.16834	0.15393
	788	0.01942	0.06971	0.01559	0.09806	0.1672	0.1539
	789	0.01822	0.06963	0.01425	0.0962	0.16574	0.15396
	790	0.01853	0.06871	0.01424	0.09578	0.16456	0.1541
	791	0.01798	0.06935	0.01439	0.09487	0.16343	0.15516
	792	0.01778	0.06839	0.01445	0.09379	0.16138	0.15533
	793	0.01921	0.06837	0.01499	0.09405	0.16143	0.15581
	794	0.01777	0.0678	0.01376	0.09143	0.15924	0.15648
	795	0.01799	0.06798	0.01441	0.09175	0.15807	0.15696
	796	0.01713	0.06626	0.01375	0.08878	0.15648	0.15707
	797	0.01759	0.06611	0.01257	0.08873	0.15582	0.15856
	798	0.01746	0.06527	0.01388	0.08731	0.15434	0.15827
	799	0.01742	0.06549	0.01402	0.08679	0.15379	0.15903
	800	0.01725	0.06511	0.0145	0.08546	0.15258	0.15957
	801	0.01683	0.06441	0.01292	0.08445	0.15093	0.16033
	802	0.01663	0.06386	0.0136	0.08369	0.15032	0.16171
	803	0.01629	0.06307	0.01291	0.08204	0.1492	0.16191
	804	0.0152	0.06193	0.01262	0.08041	0.14744	0.16283
	805	0.01647	0.0627	0.0135	0.08123	0.14729	0.16361
	806	0.0152	0.0626	0.01314	0.08018	0.1457	0.16351
	807	0.01555	0.0609	0.01254	0.07915	0.14433	0.16457
	808	0.01502	0.0606	0.01287	0.07772	0.144	0.16529
	809	0.01566	0.06051	0.01304	0.07665	0.14243	0.16622
	810	0.01497	0.0592	0.01233	0.07529	0.14106	0.16743
	811	0.01527	0.06034	0.01282	0.07525	0.14006	0.16876
	812	0.01502	0.05951	0.01199	0.07335	0.13893	0.16769
	813	0.014	0.05789	0.01262	0.07273	0.1384	0.16974
	814	0.01411	0.05809	0.01187	0.07179	0.13757	0.17057
	815	0.01421	0.05774	0.013	0.07125	0.13656	0.17174
	816	0.0147	0.05754	0.01222	0.06976	0.13538	0.17255
	817	0.01477	0.05793	0.01204	0.06955	0.135	0.17377
	818	0.01477	0.05729	0.01211	0.06824	0.13356	0.17395
	819	0.0151	0.05765	0.01254	0.06817	0.13332	0.1754
	820	0.01444	0.05746	0.01233	0.06748	0.13227	0.17745
	821	0.01385	0.05667	0.01269	0.06635	0.13098	0.17779
	822	0.01414	0.05477	0.01156	0.06436	0.12977	0.17936
	823	0.0147	0.05547	0.01202	0.06421	0.12883	0.17962
	824	0.01435	0.05605	0.01238	0.06323	0.12939	0.17996
	825	0.01464	0.05607	0.01323	0.06285	0.12761	0.18315
	826	0.01426	0.05513	0.01172	0.06162	0.12593	0.18416
	827	0.01206	0.05273	0.00983	0.05882	0.12389	0.18357
	828	0.01451	0.05511	0.01175	0.06062	0.12567	0.18502
	829	0.01364	0.05385	0.01047	0.05914	0.12393	0.18819
	830	0.01302	0.05213	0.00936	0.0569	0.12062	0.1878
	831	0.01308	0.05286	0.01014	0.05626	0.12177	0.18719
	832	0.01357	0.05114	0.00816	0.05434	0.12018	0.19306
	833	0.01284	0.05172	0.00937	0.05487	0.11911	0.19107
	834	0.01047	0.04983	0.00839	0.05164	0.11699	0.19445
	835	0.01354	0.05186	0.0102	0.05127	0.11705	0.1938
	836	0.01185	0.05025	0.00935	0.05075	0.11706	0.19666
	837	0.01057	0.04707	0.00872	0.04915	0.11327	0.19978
	838	0.01146	0.05121	0.00939	0.04924	0.1172	0.20246
	839	0.00794	0.04689	0.00539	0.04555	0.11139	0.20139
	840	0.0141	0.05082	0.01121	0.0505	0.11466	0.19745
	841	0.01356	0.04979	0.00985	0.04959	0.11547	0.2031
	842	0.01253	0.04913	0.00891	0.05027	0.11193	0.20458
	843	0.01013	0.04707	0.00857	0.04545	0.11097	0.20316
	844	0.00991	0.04643	0.00735	0.04311	0.10902	0.20637
	845	0.01129	0.04512	0.00715	0.04309	0.1054	0.20489
	846	0.00571	0.04318	0.00634	0.03821	0.10379	0.21191
	847	0.00648	0.04408	0.00663	0.04121	0.10714	0.21255
	848	0.00857	0.04538	0.00638	0.04122	0.10486	0.20996
	849	0.01037	0.04579	0.00783	0.04266	0.10713	0.21268
	850	0.0077	0.04277	0.00542	0.04028	0.10404	0.21633
	851	0.0088	0.04415	0.00603	0.04005	0.10567	0.21707
	852	0.00843	0.04267	0.00555	0.03948	0.10268	0.22
	853	0.00575	0.0401	0.00422	0.03702	0.09938	0.21879
	854	0.00861	0.04375	0.00709	0.03781	0.10381	0.22423
	855	0.00826	0.04553	0.00657	0.03899	0.10153	0.22528
	856	0.0079	0.0429	0.00712	0.03765	0.10002	0.22285
	857	0.00892	0.04484	0.00763	0.03813	0.10205	0.22966
	858	0.00666	0.04303	0.0049	0.03456	0.09828	0.22772
	859	0.00693	0.04061	0.00463	0.03479	0.09734	0.22964
	860	0.00923	0.04212	0.00782	0.03585	0.09952	0.22862
	861	0.00947	0.04493	0.00813	0.03559	0.10029	0.23279
	862	0.00973	0.04297	0.00806	0.0355	0.09895	0.23693
	863	0.00875	0.04082	0.00617	0.03344	0.09631	0.23505
	864	0.01033	0.04298	0.00812	0.03498	0.09884	0.23628
	865	0.00837	0.04164	0.00646	0.0325	0.09692	0.24087
	866	0.00913	0.04234	0.00694	0.03311	0.09468	0.24209
	867	0.00779	0.03962	0.00603	0.03111	0.09323	0.24006
	868	0.00715	0.04091	0.00575	0.03083	0.09328	0.24541
	869	0.00636	0.03926	0.00487	0.02856	0.09209	0.24475
	870	0.00597	0.03727	0.00521	0.02871	0.09061	0.24812
	871	0.00644	0.03818	0.0047	0.02767	0.09056	0.24928
	872	0.00737	0.03961	0.00607	0.02814	0.09161	0.24983
	873	0.00763	0.03919	0.00711	0.02863	0.09108	0.25179
	874	0.00674	0.03828	0.00525	0.02708	0.08956	0.25317
	875	0.00759	0.03863	0.00625	0.0281	0.0897	0.2559
	876	0.00456	0.03603	0.00346	0.02509	0.08675	0.25773
	877	0.00656	0.03748	0.00491	0.02673	0.08818	0.25858
	878	0.00628	0.03738	0.00502	0.02596	0.08715	0.25998
	879	0.00589	0.03667	0.00552	0.02477	0.0867	0.26189
	880	0.00454	0.03608	0.00452	0.02372	0.08586	0.26293
	881	0.00414	0.03528	0.00391	0.02279	0.08445	0.26291
	882	0.00491	0.03513	0.0035	0.02337	0.08362	0.2659
	883	0.00528	0.03539	0.00516	0.02359	0.08413	0.26679
	884	0.00591	0.03652	0.00561	0.02385	0.08518	0.26866
	885	0.00626	0.03673	0.0057	0.02383	0.08509	0.2712
	886	0.00625	0.03617	0.00608	0.02381	0.08343	0.27293
	887	0.00542	0.0356	0.00526	0.02254	0.08291	0.27313
	888	0.00543	0.03527	0.0049	0.02269	0.08225	0.27423
	889	0.00566	0.03501	0.0055	0.02264	0.08296	0.27697
	890	0.00587	0.03543	0.00548	0.02157	0.08134	0.27662
	891	0.00634	0.03591	0.00613	0.0222	0.08237	0.2798
	892	0.00435	0.03388	0.00413	0.02002	0.07983	0.28105
	893	0.00636	0.03495	0.00586	0.02186	0.08074	0.28246
	894	0.00569	0.03443	0.00462	0.02061	0.07946	0.28365
	895	0.00538	0.034	0.00478	0.01954	0.07893	0.28518
	896	0.00523	0.0343	0.00517	0.02013	0.07843	0.28667
	897	0.00549	0.03289	0.00413	0.01902	0.07746	0.28849
	898	0.00541	0.0333	0.00456	0.01895	0.07744	0.28893
	899	0.00542	0.03304	0.00473	0.019	0.07688	0.28964
	900	0.006	0.0338	0.00463	0.01892	0.0771	0.29097
	901	0.0059	0.03353	0.00513	0.01882	0.07634	0.29329
	902	0.0064	0.03323	0.00541	0.01845	0.07603	0.29406
	903	0.00679	0.03406	0.00559	0.01907	0.07632	0.29605
	904	0.0063	0.03324	0.00522	0.01892	0.07508	0.29699
	905	0.00688	0.03323	0.00506	0.01863	0.07524	0.2985
	906	0.00618	0.03309	0.00554	0.01851	0.07503	0.30023
	907	0.00621	0.03311	0.00508	0.01774	0.07424	0.30069
	908	0.00634	0.03285	0.00519	0.01764	0.0738	0.30271
	909	0.00509	0.0313	0.00416	0.01614	0.07237	0.30348
	910	0.0049	0.032	0.00413	0.01657	0.07256	0.30429
	911	0.00484	0.03174	0.00414	0.01587	0.07152	0.30551
	912	0.00467	0.03111	0.00373	0.01567	0.0708	0.30703
	913	0.00451	0.03065	0.00363	0.01488	0.07033	0.30865
	914	0.00492	0.03104	0.00425	0.01521	0.07033	0.30888
	915	0.00482	0.03033	0.00419	0.01513	0.06994	0.31071
	916	0.00503	0.03092	0.00459	0.01556	0.06956	0.3121
	917	0.00484	0.03033	0.00407	0.01508	0.06916	0.31261
	918	0.00391	0.02963	0.00353	0.01435	0.0683	0.31451
	919	0.00409	0.02924	0.00342	0.01412	0.06772	0.31478
	920	0.00403	0.02922	0.0039	0.01404	0.06762	0.31683
	921	0.00365	0.02922	0.00346	0.01394	0.06713	0.31707
	922	0.00354	0.02851	0.00349	0.01374	0.06636	0.31872
	923	0.00381	0.02887	0.00385	0.01357	0.06623	0.3191
	924	0.00424	0.02892	0.00368	0.01374	0.06614	0.32043
	925	0.00409	0.02891	0.00403	0.01401	0.06572	0.32158
	926	0.00406	0.02855	0.00382	0.01366	0.0653	0.32258
	927	0.00324	0.02753	0.00311	0.0125	0.06393	0.32392
	928	0.00343	0.02754	0.0032	0.01254	0.06369	0.32485
	929	0.00295	0.02706	0.00308	0.01199	0.06304	0.32542
	930	0.00313	0.02733	0.0033	0.01218	0.06304	0.32694
	931	0.00311	0.02716	0.00315	0.01173	0.06267	0.32784
	932	0.00321	0.0273	0.00312	0.01181	0.06236	0.32864
	933	0.00318	0.0268	0.00291	0.01174	0.06189	0.32954
	934	0.00321	0.02721	0.00355	0.01176	0.06171	0.33045
	935	0.0038	0.02726	0.00349	0.01177	0.06148	0.33164
	936	0.00367	0.02679	0.00331	0.0118	0.06109	0.33226
	937	0.00359	0.02669	0.00301	0.01154	0.06031	0.33366
	938	0.00395	0.02676	0.00326	0.0115	0.06	0.33466
	939	0.00359	0.02641	0.00288	0.01107	0.05935	0.33579
	940	0.00316	0.0262	0.00283	0.01068	0.05867	0.33691
	941	0.00327	0.02648	0.00276	0.01063	0.05856	0.33703
	942	0.0036	0.0263	0.00259	0.01059	0.05836	0.3382
	943	0.00328	0.02595	0.00278	0.01028	0.05761	0.33827
	944	0.00337	0.02598	0.00293	0.01021	0.0571	0.33977
	945	0.00351	0.02624	0.00298	0.01027	0.05714	0.34008
	946	0.00315	0.02534	0.00234	0.00964	0.05625	0.3413
	947	0.00311	0.02533	0.00228	0.00978	0.05568	0.34199
	948	0.00322	0.02548	0.00246	0.00996	0.05572	0.34309
	949	0.00292	0.02521	0.00218	0.00955	0.05481	0.34337
	950	0.00305	0.02487	0.00237	0.00952	0.05462	0.34467
	951	0.00291	0.0249	0.00182	0.00901	0.05371	0.34511
	952	0.00286	0.02493	0.00222	0.0091	0.05374	0.34568
	953	0.0026	0.02434	0.002	0.00867	0.05328	0.34686
	954	0.00275	0.0243	0.00193	0.00854	0.05277	0.3471
	955	0.00276	0.02437	0.00206	0.00894	0.05264	0.34807
	956	0.00196	0.02377	0.00182	0.00833	0.05185	0.34886
	957	0.0019	0.02316	0.00148	0.00796	0.05157	0.34867
	958	0.00173	0.02314	0.00121	0.00781	0.05078	0.34969
	959	0.00177	0.02295	0.00112	0.00777	0.05052	0.35067
	960	0.00167	0.02266	0.0013	0.00725	0.05019	0.35078
	961	0.00188	0.0227	0.00119	0.00745	0.04983	0.35155
	962	0.00134	0.02227	0.00085	0.00708	0.04934	0.35228
	963	0.001	0.02228	0.00105	0.00711	0.04906	0.35232
	964	0.00082	0.02168	0.0005	0.00646	0.04847	0.35289
	965	0.00065	0.02131	0.00051	0.00658	0.04773	0.35337
	966	0.0009	0.02149	0.00068	0.00655	0.04734	0.35395
	967	0.00079	0.02148	0.00096	0.00673	0.04741	0.35476
	968	0.00077	0.02122	0.00087	0.00648	0.04723	0.35443
	969	0.0011	0.02135	0.00123	0.00716	0.04705	0.35538
	970	0.00047	0.02094	0.0006	0.00654	0.04622	0.3557
	971	0.00056	0.02045	0.00057	0.00607	0.04599	0.35664
	972	0.00085	0.02088	0.00081	0.00686	0.04601	0.35642
	973	0.00124	0.02112	0.00132	0.00675	0.04597	0.35712
	974	0.00074	0.02087	0.0012	0.0065	0.04547	0.35772
	975	0.00061	0.02052	0.00059	0.00608	0.04494	0.3577
	976	0.00068	0.02041	0.00073	0.0063	0.04469	0.35853
	977	0.00135	0.02077	0.00122	0.00649	0.04474	0.35857
	978	0.00115	0.02058	0.00114	0.00657	0.04436	0.35887
	979	0.00128	0.02053	0.00114	0.00649	0.04407	0.35924
	980	0.00136	0.02076	0.00131	0.00669	0.04371	0.35943
	981	0.00133	0.02094	0.00142	0.00693	0.04362	0.36018
	982	0.00133	0.02034	0.00092	0.00624	0.04324	0.35986
	983	0.00189	0.02086	0.0015	0.00688	0.04341	0.36104
	984	0.00223	0.02114	0.00204	0.00709	0.04332	0.36086
	985	0.00211	0.0211	0.00167	0.00683	0.04272	0.36104
	986	0.00228	0.02133	0.00194	0.00697	0.04276	0.36117
	987	0.00184	0.0206	0.0016	0.0067	0.04217	0.3616
	988	0.00252	0.02107	0.00188	0.0069	0.04219	0.36199
	989	0.00235	0.02099	0.00199	0.00694	0.04191	0.36242
	990	0.00246	0.02073	0.00205	0.00685	0.04168	0.36232
	991	0.00281	0.02125	0.00204	0.00697	0.04159	0.36237
	992	0.00254	0.02106	0.0018	0.00683	0.04102	0.36265
	993	0.00288	0.02112	0.00194	0.00708	0.041	0.36258
	994	0.00304	0.02122	0.00211	0.00693	0.04087	0.36287
	995	0.0031	0.02134	0.00233	0.00721	0.04071	0.36293
	996	0.00324	0.02133	0.00239	0.00727	0.0404	0.36325
	997	0.00328	0.02126	0.00237	0.00718	0.04001	0.36326
	998	0.00315	0.02115	0.0021	0.007	0.03987	0.3631
	999	0.00294	0.02106	0.00211	0.00709	0.03943	0.3634
	1000	0.00311	0.02108	0.00238	0.00716	0.03939	0.36345
	1001	0.00335	0.0212	0.0024	0.00715	0.03941	0.36389
	1002	0.00343	0.0212	0.00248	0.00744	0.03903	0.36356
	1003	0.00321	0.02103	0.00236	0.00711	0.03849	0.36381
	1004	0.00314	0.02083	0.00227	0.00697	0.0383	0.36361
	1005	0.00305	0.02071	0.00233	0.00692	0.03804	0.36343
	1006	0.00331	0.02074	0.00233	0.0073	0.038	0.36358
	1007	0.00308	0.02053	0.00231	0.00691	0.0374	0.36347
	1008	0.0031	0.02048	0.0025	0.00709	0.03749	0.36383
	1009	0.00332	0.0206	0.00245	0.00706	0.03726	0.36363
	1010	0.00308	0.02031	0.00229	0.00713	0.03692	0.36366
	1011	0.00305	0.02022	0.00254	0.00696	0.03678	0.36361
	1012	0.00307	0.02015	0.00234	0.00695	0.03633	0.36352
	1013	0.00278	0.01992	0.00225	0.00686	0.03611	0.36352
	1014	0.003	0.01996	0.00262	0.00709	0.0359	0.36341
	1015	0.00289	0.01987	0.00249	0.00689	0.03562	0.36338
	1016	0.00275	0.01975	0.00257	0.00699	0.03538	0.36332
	1017	0.00304	0.01992	0.00225	0.00725	0.03549	0.36338
	1018	0.00257	0.01931	0.00224	0.00677	0.03481	0.36241
	1019	0.00253	0.01949	0.0022	0.00705	0.03457	0.36276
	1020	0.00282	0.01949	0.0024	0.00687	0.03464	0.36331
	1021	0.0027	0.01929	0.00235	0.00676	0.03409	0.36295
	1022	0.00273	0.01918	0.00258	0.00716	0.03442	0.36277
	1023	0.00242	0.01906	0.0023	0.00695	0.03373	0.36251
	1024	0.00221	0.01886	0.00232	0.00658	0.03367	0.36228
	1025	0.00263	0.01898	0.00239	0.0069	0.03351	0.36181
	1026	0.0025	0.01895	0.00252	0.00689	0.03317	0.36214
	1027	0.00258	0.01888	0.0023	0.00668	0.03276	0.36218
	1028	0.00241	0.0188	0.0023	0.00687	0.03288	0.36166
	1029	0.00261	0.0189	0.00254	0.00687	0.03266	0.3613
	1030	0.00276	0.01886	0.0026	0.00693	0.03248	0.36155
	1031	0.0025	0.01853	0.00227	0.00676	0.03204	0.36128
	1032	0.00238	0.01854	0.00224	0.00666	0.03171	0.36122
	1033	0.00276	0.01873	0.00255	0.00677	0.03176	0.36065
	1034	0.00283	0.01886	0.00272	0.00711	0.03164	0.36081
	1035	0.00269	0.0187	0.00236	0.00683	0.03138	0.36047
	1036	0.0027	0.01854	0.00244	0.00663	0.03101	0.36036
	1037	0.00294	0.01858	0.00245	0.00682	0.03092	0.36019
	1038	0.00273	0.01856	0.00244	0.00664	0.03055	0.35992
	1039	0.0031	0.01883	0.0027	0.0069	0.03047	0.35986
	1040	0.00304	0.01851	0.0026	0.0067	0.03024	0.35925
	1041	0.0033	0.01885	0.00262	0.0068	0.0301	0.35938
	1042	0.00291	0.01849	0.00249	0.00672	0.02973	0.35882
	1043	0.00321	0.01879	0.00272	0.00669	0.02979	0.35884
	1044	0.00317	0.01855	0.00273	0.00681	0.02944	0.35854
	1045	0.00316	0.01858	0.00258	0.00657	0.02915	0.35793
	1046	0.00315	0.01858	0.0026	0.00684	0.02902	0.35793
	1047	0.00336	0.01876	0.00267	0.00688	0.02906	0.35771
	1048	0.00298	0.01845	0.00238	0.00645	0.02852	0.35732
	1049	0.00321	0.01853	0.0027	0.00662	0.0282	0.35721
	1050	0.00334	0.01853	0.00263	0.00667	0.02815	0.35703
	1051	0.00351	0.01879	0.0027	0.0068	0.02817	0.35639
	1052	0.00319	0.01843	0.00251	0.00656	0.02771	0.35593
	1053	0.00308	0.01839	0.00236	0.00642	0.0275	0.35569
	1054	0.00299	0.01821	0.00245	0.00644	0.02724	0.35571
	1055	0.00315	0.01819	0.0024	0.00633	0.02696	0.35524
	1056	0.00299	0.01809	0.00227	0.00632	0.02661	0.35473
	1057	0.00282	0.01793	0.00216	0.00629	0.02645	0.35471
	1058	0.00301	0.01787	0.00235	0.00622	0.02638	0.35412
	1059	0.00293	0.01787	0.00226	0.0063	0.02616	0.35351
	1060	0.00271	0.01762	0.00211	0.00617	0.02593	0.35328
	1061	0.00265	0.0175	0.0018	0.00597	0.02539	0.35298
	1062	0.00278	0.01745	0.00225	0.00608	0.02551	0.35261
	1063	0.00269	0.01748	0.00216	0.00612	0.02534	0.35233
	1064	0.00254	0.01727	0.00208	0.00611	0.02512	0.35148
	1065	0.00236	0.01715	0.002	0.00597	0.02462	0.35137
	1066	0.00221	0.01681	0.00182	0.00573	0.02442	0.35078
	1067	0.00206	0.0168	0.00183	0.00577	0.02422	0.35038
	1068	0.00227	0.0168	0.00186	0.00581	0.02427	0.34985
	1069	0.00224	0.01691	0.00198	0.00592	0.02416	0.34965
	1070	0.00218	0.01663	0.0019	0.00579	0.02386	0.34908
	1071	0.00209	0.01652	0.0019	0.00585	0.02373	0.34868
	1072	0.00179	0.01616	0.00162	0.00548	0.02313	0.34833
	1073	0.0019	0.0162	0.00174	0.00561	0.02311	0.34769
	1074	0.00166	0.01622	0.00165	0.00557	0.02299	0.34735
	1075	0.0016	0.01584	0.00152	0.0055	0.02283	0.34682
	1076	0.00156	0.01593	0.0015	0.00544	0.02262	0.3464
	1077	0.00162	0.01587	0.00169	0.00547	0.02251	0.34579
	1078	0.00147	0.01567	0.00162	0.0055	0.02214	0.34521
	1079	0.00159	0.01598	0.00185	0.00556	0.02223	0.34483
	1080	0.00138	0.01564	0.00164	0.00547	0.02195	0.34445
	1081	0.00148	0.0156	0.00163	0.00542	0.02199	0.34383
	1082	0.00149	0.01548	0.00165	0.00536	0.02165	0.34322
	1083	0.00158	0.01572	0.00178	0.00558	0.02157	0.34306
	1084	0.00126	0.01521	0.00152	0.00516	0.02114	0.3423
	1085	0.00135	0.0154	0.00165	0.00535	0.02109	0.34203
	1086	0.00143	0.01538	0.00159	0.00531	0.02104	0.34116
	1087	0.00139	0.01542	0.00167	0.00535	0.02094	0.34094
	1088	0.00129	0.01516	0.00138	0.0052	0.02059	0.34034
	1089	0.00136	0.01528	0.00166	0.00534	0.02043	0.33973
	1090	0.00122	0.01514	0.00156	0.00515	0.02021	0.33919
	1091	0.00156	0.01539	0.00161	0.00537	0.02022	0.33851
	1092	0.00147	0.0153	0.00145	0.00525	0.0201	0.33824
	1093	0.00141	0.01516	0.00152	0.00523	0.02	0.33727
	1094	0.00141	0.01523	0.00153	0.00519	0.01976	0.33691
	1095	0.00141	0.01525	0.00166	0.00517	0.01973	0.33643
	1096	0.00148	0.01528	0.00144	0.00513	0.0195	0.33595
	1097	0.00186	0.01543	0.00162	0.00538	0.01953	0.33535
	1098	0.00137	0.01521	0.00129	0.005	0.01915	0.33494
	1099	0.00172	0.01543	0.00173	0.00537	0.01931	0.33408
	1100	0.00159	0.01526	0.00158	0.00495	0.01877	0.33365
	1101	0.00189	0.0155	0.00153	0.00526	0.0189	0.33314
	1102	0.00186	0.01534	0.00158	0.00513	0.01871	0.33258
	1103	0.00196	0.01544	0.00177	0.00515	0.01883	0.33214
	1104	0.00169	0.01518	0.00148	0.00497	0.01853	0.33134
	1105	0.00191	0.01528	0.00148	0.00507	0.01845	0.33107
	1106	0.00151	0.01506	0.00121	0.00475	0.01796	0.33029
	1107	0.00195	0.01549	0.00158	0.00522	0.01817	0.32957
	1108	0.00182	0.01521	0.00145	0.00496	0.01804	0.32901
	1109	0.00191	0.01533	0.00155	0.00506	0.01783	0.32826
	1110	0.00172	0.01521	0.00135	0.00483	0.01756	0.32773
	1111	0.00168	0.0151	0.00129	0.00486	0.0174	0.32728
	1112	0.00172	0.01495	0.0013	0.00482	0.01735	0.32648
	1113	0.00181	0.01519	0.00137	0.00484	0.0172	0.32593
	1114	0.00167	0.015	0.00131	0.00469	0.01706	0.32527
	1115	0.00159	0.01483	0.00117	0.00453	0.01686	0.32477
	1116	0.00149	0.01479	0.00102	0.00449	0.01655	0.32389
	1117	0.00163	0.01472	0.00125	0.00455	0.01672	0.32343
	1118	0.00155	0.01472	0.00122	0.00458	0.01649	0.32248
	1119	0.00171	0.01483	0.0014	0.00458	0.01658	0.32215
	1120	0.00134	0.0146	0.00098	0.0044	0.01616	0.32133
	1121	0.00128	0.01449	0.00113	0.00431	0.01588	0.32062
	1122	0.00093	0.01412	0.00078	0.00412	0.01571	0.3199
	1123	0.00131	0.01447	0.00113	0.00449	0.01589	0.31933
	1124	0.00093	0.01394	0.0008	0.00393	0.01532	0.31844
	1125	0.0006	0.01367	0.00045	0.00379	0.01499	0.3174
	1126	0.00087	0.01417	0.0008	0.00404	0.01522	0.31704
	1127	0.0007	0.01384	0.00067	0.00395	0.01496	0.31642
	1128	0.00058	0.01353	0.00051	0.00367	0.01479	0.31558
	1129	0.00033	0.0136	0.00021	0.00363	0.01455	0.31517
	1130	0.00027	0.01355	0.00049	0.00364	0.0146	0.31389
	1131	0.00042	0.0136	0.00053	0.00373	0.01441	0.31349
	1132	0	0.01334	0.00037	0.00348	0.01419	0.31268
	1133	-3e-05	0.01321	0.00019	0.0034	0.01401	0.31215
	1134	-0.00032	0.01291	-0.00012	0.00304	0.01359	0.31123
	1135	-0.0007	0.0126	-0.00038	0.00292	0.01327	0.31086
	1136	-0.00066	0.01266	-0.00028	0.0028	0.01307	0.31031
	1137	-0.00078	0.0125	-0.00043	0.00273	0.01301	0.30926
	1138	-0.00109	0.01232	-0.00058	0.00254	0.01269	0.30861
	1139	-0.00133	0.01202	-0.00086	0.00236	0.01238	0.30776
	1140	-0.00158	0.01189	-0.00093	0.00199	0.01219	0.30712
	1141	-0.00217	0.01132	-0.00144	0.00143	0.01142	0.30667
	1142	-0.00208	0.01155	-0.0012	0.0015	0.01156	0.30601
	1143	-0.00236	0.01119	-0.00154	0.00139	0.01113	0.30512
	1144	-0.00248	0.01105	-0.00164	0.00125	0.01106	0.30435
	1145	-0.00264	0.01109	-0.00164	0.00137	0.01095	0.3036
	1146	-0.00315	0.01038	-0.00231	0.00062	0.01034	0.30292
	1147	-0.00317	0.0105	-0.00222	0.0005	0.0101	0.30234
	1148	-0.00347	0.01014	-0.00246	0.0003	0.00979	0.30141
	1149	-0.00371	0.0099	-0.00279	-0.00018	0.00942	0.30054
	1150	-0.00405	0.00942	-0.00323	-0.00035	0.0091	0.29985
	1151	-0.0038	0.00956	-0.0029	-0.00026	0.00907	0.29928
	1152	-0.0044	0.00937	-0.00325	-0.00058	0.00853	0.29859
	1153	-0.00393	0.00977	-0.00265	-0.0002	0.00915	0.29788
	1154	-0.00435	0.00909	-0.0033	-0.00069	0.00849	0.29688
	1155	-0.00439	0.00915	-0.00326	-0.00051	0.00847	0.29592
	1156	-0.00404	0.0094	-0.00297	-0.0004	0.00862	0.29553
	1157	-0.00409	0.00926	-0.00306	-0.00049	0.00831	0.29466
	1158	-0.00404	0.00939	-0.00314	-0.00042	0.0086	0.29359
	1159	-0.00424	0.00925	-0.00325	-0.00065	0.00822	0.29293
	1160	-0.00357	0.00977	-0.00258	-0.00019	0.00856	0.2921
	1161	-0.00371	0.00974	-0.00289	-0.00021	0.00863	0.29125
	1162	-0.00317	0.01005	-0.00238	0.00023	0.00883	0.29049
	1163	-0.00297	0.01013	-0.00225	0.00041	0.00886	0.28958
	1164	-0.00266	0.01055	-0.00195	0.00048	0.00913	0.2892
	1165	-0.00251	0.01059	-0.00199	0.00091	0.00918	0.2883
	1166	-0.00234	0.01088	-0.00164	0.00093	0.00936	0.28736
	1167	-0.00227	0.0109	-0.00152	0.00078	0.00933	0.28664
	1168	-0.00245	0.0106	-0.00191	0.00072	0.00897	0.28581
	1169	-0.0021	0.01095	-0.00155	0.00106	0.00913	0.28471
	1170	-0.00198	0.01098	-0.00173	0.00099	0.00932	0.28387
	1171	-0.00121	0.01147	-0.00098	0.00161	0.0097	0.28316
	1172	-0.00097	0.01177	-0.00079	0.0019	0.00978	0.28228
	1173	-0.00113	0.0116	-0.00103	0.00166	0.00962	0.28152
	1174	-0.00056	0.01224	-0.00025	0.00226	0.01019	0.28029
	1175	-0.00054	0.01189	-0.00068	0.00199	0.00985	0.27976
	1176	0.00013	0.01273	0.00012	0.00283	0.01067	0.27903
	1177	-0.00031	0.01216	-0.00027	0.00245	0.01017	0.27799
	1178	8e-05	0.0126	2e-05	0.00266	0.0105	0.27744
	1179	0.00026	0.01268	0.00021	0.00297	0.01051	0.27638
	1180	0.00053	0.01275	0.00033	0.00298	0.01069	0.2757
	1181	0.00082	0.01304	0.00058	0.00336	0.01086	0.27519
	1182	0.00061	0.01303	0.00077	0.00317	0.01067	0.27418
	1183	0.001	0.01331	0.00067	0.00353	0.01088	0.27324
	1184	0.00068	0.01298	0.00048	0.00311	0.01055	0.27234
	1185	0.00087	0.01297	0.00074	0.00339	0.01073	0.27171
	1186	0.0009	0.01301	0.00083	0.00345	0.01086	0.27058
	1187	0.00108	0.01323	0.00088	0.00366	0.01099	0.26973
	1188	0.00128	0.01309	0.00092	0.00362	0.01087	0.26884
	1189	0.00138	0.01335	0.00108	0.00392	0.01103	0.26781
	1190	0.00132	0.01326	0.00105	0.00372	0.011	0.26681
	1191	0.00091	0.0128	0.00048	0.00338	0.01049	0.26591
	1192	0.00127	0.01301	0.00096	0.00368	0.01059	0.26509
	1193	0.0013	0.01291	0.00088	0.00369	0.01055	0.26383
	1194	0.00116	0.01292	0.00081	0.00372	0.01067	0.26327
	1195	0.00126	0.01274	0.00094	0.00353	0.01059	0.26256
	1196	0.00131	0.01288	0.00094	0.00375	0.01055	0.26171
	1197	0.00121	0.01275	0.0008	0.00377	0.01046	0.2609
	1198	0.00114	0.01269	0.00096	0.00381	0.01055	0.2599
	1199	0.00174	0.01293	0.00132	0.00397	0.0107	0.25915
	1200	0.00143	0.01289	0.00116	0.00406	0.01079	0.25813
	1201	0.00155	0.01295	0.00132	0.00398	0.01083	0.25734
	1202	0.00142	0.01281	0.00136	0.00394	0.01078	0.25647
	1203	0.0015	0.01262	0.00118	0.00421	0.01059	0.2558
	1204	0.00122	0.01222	0.00107	0.00371	0.01014	0.25474
	1205	0.00125	0.01261	0.00132	0.00396	0.0107	0.25354
	1206	0.00194	0.01281	0.00155	0.00438	0.01093	0.25316
	1207	0.00155	0.0127	0.00149	0.00405	0.0107	0.2522
	1208	0.00183	0.01293	0.00192	0.00461	0.0111	0.25141
	1209	0.0014	0.01253	0.00136	0.00421	0.01077	0.25026
	1210	0.00165	0.01242	0.00142	0.00428	0.01055	0.24983
	1211	0.00148	0.01223	0.00138	0.00413	0.0105	0.24885
	1212	0.00154	0.01228	0.00146	0.00406	0.01051	0.24803
	1213	0.0018	0.01248	0.00151	0.00427	0.01076	0.24686
	1214	0.00152	0.01224	0.00141	0.00436	0.01041	0.24644
	1215	0.00182	0.01231	0.00173	0.00436	0.01085	0.24557
	1216	0.00157	0.012	0.00137	0.00411	0.01027	0.24472
	1217	0.00189	0.01243	0.0018	0.00475	0.01066	0.24403
	1218	0.00201	0.01253	0.00198	0.00482	0.01086	0.24307
	1219	0.00216	0.01253	0.00207	0.00484	0.01092	0.24257
	1220	0.00183	0.0125	0.00175	0.00461	0.01071	0.24183
	1221	0.00202	0.0124	0.00191	0.00468	0.01085	0.24088
	1222	0.00196	0.01241	0.00173	0.00471	0.01073	0.23999
	1223	0.0021	0.01251	0.00187	0.00472	0.01061	0.23936
	1224	0.00211	0.01242	0.00201	0.00481	0.01077	0.23851
	1225	0.00214	0.01251	0.00207	0.00481	0.01072	0.23778
	1226	0.00222	0.0123	0.0019	0.00464	0.01064	0.2368
	1227	0.00201	0.01233	0.0019	0.00455	0.01049	0.2362
	1228	0.00202	0.01225	0.0017	0.00435	0.01033	0.23559
	1229	0.00238	0.01255	0.00195	0.00491	0.01067	0.23501
	1230	0.00251	0.0127	0.00231	0.0051	0.01082	0.23419
	1231	0.0023	0.01266	0.00208	0.00501	0.01065	0.23347
	1232	0.00245	0.01259	0.00201	0.00495	0.01066	0.2327
	1233	0.00257	0.01279	0.00203	0.00488	0.01048	0.23207
	1234	0.00281	0.01285	0.00216	0.00491	0.01075	0.23126
	1235	0.00282	0.0128	0.00226	0.00491	0.01077	0.23052
	1236	0.00258	0.01276	0.00208	0.00488	0.01047	0.23011
	1237	0.00237	0.01277	0.00213	0.0048	0.01044	0.22903
	1238	0.00267	0.01278	0.0021	0.00474	0.01051	0.2285
	1239	0.00262	0.01267	0.00203	0.00472	0.0102	0.22779
	1240	0.00277	0.01288	0.00213	0.00497	0.01053	0.22742
	1241	0.00284	0.01299	0.0021	0.00492	0.01056	0.22654
	1242	0.00283	0.01289	0.00206	0.00489	0.01044	0.22586
	1243	0.00299	0.01305	0.00222	0.00496	0.01049	0.22513
	1244	0.0031	0.01289	0.00229	0.00506	0.01045	0.22486
	1245	0.00284	0.01274	0.00202	0.00472	0.01006	0.22392
	1246	0.00319	0.013	0.00247	0.0051	0.01042	0.22319
	1247	0.00312	0.01307	0.00236	0.00483	0.01049	0.22263
	1248	0.00325	0.01314	0.00226	0.00508	0.01058	0.22207
	1249	0.00295	0.01292	0.00216	0.00476	0.01006	0.22119
	1250	0.00308	0.0132	0.00246	0.00502	0.01048	0.22089
	1251	0.00305	0.01303	0.00232	0.00485	0.01027	0.21997
	1252	0.00329	0.01316	0.00222	0.00488	0.01027	0.21923
	1253	0.003	0.01316	0.00198	0.0046	0.01002	0.21846
	1254	0.00272	0.01265	0.00185	0.00453	0.00985	0.21788
	1255	0.00263	0.01247	0.00174	0.0044	0.00965	0.21737
	1256	0.00303	0.01265	0.00195	0.00459	0.0099	0.2169
	1257	0.003	0.01266	0.00202	0.00449	0.00975	0.21632
	1258	0.0029	0.01291	0.00197	0.00464	0.00974	0.21512
	1259	0.0028	0.01253	0.00189	0.00444	0.00963	0.21447
	1260	0.00267	0.01259	0.00175	0.00449	0.00937	0.21405
	1261	0.0027	0.01254	0.00172	0.00426	0.00952	0.21333
	1262	0.00289	0.01272	0.00202	0.00446	0.00961	0.21268
	1263	0.00271	0.01252	0.00186	0.00438	0.0092	0.21215
	1264	0.00265	0.01254	0.0016	0.00432	0.00927	0.21138
	1265	0.00251	0.01228	0.0017	0.00425	0.00936	0.211
	1266	0.0021	0.01184	0.00128	0.00376	0.00883	0.21013
	1267	0.00205	0.01181	0.00123	0.0038	0.00878	0.20972
	1268	0.0021	0.01168	0.00128	0.00366	0.00858	0.2093
	1269	0.00208	0.01165	0.0013	0.00386	0.00868	0.20871
	1270	0.00172	0.01121	0.001	0.00331	0.00835	0.20809
	1271	0.00177	0.01147	0.00099	0.00354	0.00834	0.20751
	1272	0.0014	0.01106	0.00088	0.00326	0.00828	0.20715
	1273	0.0015	0.01129	0.00099	0.00334	0.0082	0.20626
	1274	0.00145	0.01105	0.00088	0.00326	0.00807	0.2058
	1275	0.00171	0.01133	0.00124	0.00375	0.0084	0.20518
	1276	0.00135	0.01103	0.00091	0.00331	0.00798	0.2047
	1277	0.00156	0.01104	0.00098	0.00341	0.00808	0.20429
	1278	0.00128	0.0108	0.00085	0.00327	0.00797	0.20355
	1279	0.00119	0.0107	0.00086	0.0031	0.00785	0.20302
	1280	0.0011	0.01062	0.00063	0.00305	0.00766	0.20231
	1281	0.00104	0.01051	0.0006	0.00313	0.00773	0.20189
	1282	0.00098	0.0105	0.00062	0.00299	0.00755	0.20155
	1283	0.00086	0.01006	0.00036	0.00299	0.00733	0.20092
	1284	0.00067	0.0101	0.00048	0.00285	0.00739	0.20024
	1285	0.00044	0.00994	0.00035	0.00259	0.00718	0.19982
	1286	0.0005	0.00987	0.00033	0.00273	0.00708	0.19926
	1287	0.00039	0.00971	0.00018	0.0026	0.00706	0.19885
	1288	0.00021	0.00969	0.00013	0.00244	0.00695	0.19811
	1289	0.00017	0.0093	9e-05	0.00223	0.00683	0.19759
	1290	0.00016	0.00942	0.00015	0.0022	0.00685	0.19706
	1291	0.00021	0.00933	5e-05	0.00246	0.00672	0.19637
	1292	0.00012	0.00933	0.0001	0.00235	0.00669	0.19603
	1293	-0.00028	0.00894	-0.00037	0.00208	0.00617	0.19515
	1294	-0.00026	0.00902	-0.00031	0.00195	0.00619	0.19485
	1295	-0.00056	0.00878	-0.00038	0.00191	0.00593	0.19446
	1296	-0.00011	0.00917	0.00015	0.00225	0.00654	0.19383
	1297	-0.00046	0.0087	-0.00023	0.00196	0.00608	0.19341
	1298	-0.00032	0.00889	-4e-05	0.00206	0.00625	0.19317
	1299	-0.00095	0.00837	-0.0008	0.00149	0.00576	0.19248
	1300	-0.00104	0.00813	-0.00104	0.00137	0.00567	0.19184

## Sheet: Fig. 3d
	VOPD	VOPD@AOT	ViOPD	ViOPD@AOT
	0.00088532	0.00136976	0.00040754	0.00070588
	0.000919	0.00087314	0.00042769	0.00065435
	0.00080261	0.00108699	0.00042939	0.00060408
	VMPD	VMPD@AOT	ViMPD	ViMPD@AOT
	9.135e-05	0.00014429	5.54e-05	0.00011864
	0.00012244	0.00012418	5.909e-05	0.00011293
	9.335e-05	0.00012867	5.632e-05	0.00010197
	VPPD	VPPD@AOT	ViPPD	ViPPD@AOT
	0.0001649	0.00043135	5.494e-05	0.00024541
	0.00017025	0.00038362	5.038e-05	0.00028161
	0.00016436	0.00036126	5.481e-05	0.00023718
	VADPA	VADPA@AOT	ViADPA	ViADPA@AOT
	0.00010015	0.00097482	6.48e-06	0.00014137
	7.187e-05	0.000913	6.04e-06	0.00011833
	8.506e-05	0.00098302	8.14e-06	0.00015054
	VNDA	VNDA@AOT	VNDA	VNDA@AOT
	0.00181423	0.00304323	0.00137181	0.00299218
	0.00186403	0.00350009	0.00150492	0.0033701
	0.00188548	0.00345013	0.00109541	0.00311253
	VADPAH	VADPAH@AOT	ViADPAH	ViADPAH@AOT
	6.26e-05	0.00043056	3.58e-06	9.4e-05
	7.9e-05	0.00042788	3.31e-06	0.00015582
	6.766e-05	0.00048251	3.15e-06	0.00011132

## Sheet: Fig. 3f
	Intensity
	Field	NaSS@AOT	NaSS@AOT + H2O2
	2600	0.00922	-0.11078
	2601.95	0.01057	-0.087
	2603.91	0.01803	-0.07287
	2605.86	0.01094	-0.06532
	2607.81	0.00755	-0.05403
	2609.77	0.00668	-0.04196
	2611.72	-0.00314	-0.03784
	2613.67	-0.00492	-0.03453
	2615.62	0.00258	-0.01429
	2617.58	0.00721	0.00126
	2619.53	-0.00194	-0.00219
	2621.48	-0.01031	4.13318e-05
	2623.44	-0.0058	0.00247
	2625.39	6.05187e-05	-0.00448
	2627.34	-0.00109	-0.00341
	2629.3	-0.00541	0.00641
	2631.25	-0.00854	0.00899
	2633.2	-0.00799	-0.00397
	2635.16	-0.00285	-0.01374
	2637.11	0.00135	-0.00476
	2639.06	0.000569776	0.0038
	2641.02	-0.00365	0.00598
	2642.97	-0.00392	0.01365
	2644.92	-0.00186	0.02388
	2646.88	-0.000619172	0.03132
	2648.83	0.00508	0.0375
	2650.78	0.00508	0.03835
	2652.73	-0.00597	0.02969
	2654.69	-0.01381	0.02539
	2656.64	-0.01386	0.02905
	2658.59	-0.00411	0.03939
	2660.55	0.00529	0.05299
	2662.5	0.00151	0.05261
	2664.45	-9.39834e-05	0.0466
	2666.41	0.00324	0.05317
	2668.36	0.00203	0.05743
	2670.31	0.00153	0.04393
	2672.27	0.00248	0.03215
	2674.22	0.00214	0.03739
	2676.17	0.000582466	0.04509
	2678.12	-0.00509	0.0505
	2680.08	-0.01158	0.06144
	2682.03	-0.01032	0.06621
	2683.98	-0.00257	0.06274
	2685.94	0.00398	0.06306
	2687.89	0.00638	0.05882
	2689.84	0.00415	0.04726
	2691.8	0.00388	0.03827
	2693.75	0.0087	0.0347
	2695.7	0.00479	0.03833
	2697.66	-0.00229	0.03945
	2699.61	0.00185	0.02877
	2701.56	0.00685	0.02386
	2703.52	0.00505	0.03041
	2705.47	0.00233	0.02931
	2707.42	-0.00265	0.02122
	2709.38	-0.00765	0.0186
	2711.33	-0.00331	0.01916
	2713.28	0.000475937	0.02221
	2715.23	-0.000297451	0.02841
	2717.19	0.0046	0.02288
	2719.14	0.00195	0.01411
	2721.09	-0.00763	0.01707
	2723.05	-0.00453	0.025
	2725	0.00087934	0.02591
	2726.95	-0.00102	0.01894
	2728.91	-0.00193	0.01406
	2730.86	0.00246	0.00942
	2732.81	0.00465	0.0115
	2734.77	-0.00194	0.01336
	2736.72	-0.01082	0.00111
	2738.67	-0.00591	-0.00833
	2740.62	0.00299	-0.000359515
	2742.58	-0.00479	0.00655
	2744.53	-0.01521	0.00157
	2746.48	-0.01412	-0.00891
	2748.44	-0.00501	-0.01586
	2750.39	-0.00188	-0.01363
	2752.34	-0.00857	-0.011
	2754.3	-0.01414	-0.00842
	2756.25	-0.01815	-0.01078
	2758.2	-0.01476	-0.01455
	2760.16	-0.00133	-0.01583
	2762.11	0.00876	-0.01739
	2764.06	0.00352	-0.01574
	2766.02	-0.00935	-0.02372
	2767.97	-0.01028	-0.03528
	2769.92	-0.00626	-0.03278
	2771.88	-0.00928	-0.02814
	2773.83	-0.01157	-0.02946
	2775.78	-0.00798	-0.02572
	2777.73	-0.01006	-0.02647
	2779.69	-0.00779	-0.0409
	2781.64	0.00903	-0.04316
	2783.59	0.00916	-0.03272
	2785.55	-0.00211	-0.03123
	2787.5	-0.00218	-0.03519
	2789.45	-0.00376	-0.04817
	2791.41	-0.0049	-0.05691
	2793.36	0.00428	-0.04714
	2795.31	0.00948	-0.03861
	2797.27	0.00621	-0.03764
	2799.22	0.00314	-0.04335
	2801.17	0.000588542	-0.04575
	2803.12	0.00148	-0.03582
	2805.08	0.00482	-0.02991
	2807.03	0.00402	-0.03551
	2808.98	0.00414	-0.04194
	2810.94	0.01088	-0.05212
	2812.89	0.00695	-0.05883
	2814.84	-0.00359	-0.04936
	2816.8	0.0032	-0.04262
	2818.75	0.01057	-0.04752
	2820.7	0.00131	-0.05101
	2822.66	-0.00469	-0.04972
	2824.61	0.00109	-0.04646
	2826.56	0.00729	-0.04339
	2828.52	0.01146	-0.04391
	2830.47	0.00933	-0.05019
	2832.42	0.000473962	-0.05398
	2834.38	-0.003	-0.0445
	2836.33	0.00218	-0.03559
	2838.28	0.00424	-0.04763
	2840.23	-0.00216	-0.06423
	2842.19	-0.00318	-0.06261
	2844.14	0.00656	-0.05261
	2846.09	0.00407	-0.05149
	2848.05	-0.01784	-0.0553
	2850	-0.01676	-0.05221
	2851.95	0.00626	-0.04495
	2853.91	0.01041	-0.03999
	2855.86	0.00913	-0.0424
	2857.81	0.01021	-0.04675
	2859.77	0.00647	-0.04833
	2861.72	0.00852	-0.04578
	2863.67	0.00393	-0.04139
	2865.62	-0.00732	-0.04166
	2867.58	-0.000306271	-0.03877
	2869.53	0.00922	-0.03076
	2871.48	0.00338	-0.02822
	2873.44	0.00301	-0.03099
	2875.39	0.00942	-0.03581
	2877.34	0.01151	-0.04643
	2879.3	0.01273	-0.05344
	2881.25	0.01072	-0.05094
	2883.2	0.00647	-0.04475
	2885.16	0.00772	-0.04402
	2887.11	0.01159	-0.04337
	2889.06	0.01789	-0.03551
	2891.02	0.02477	-0.03151
	2892.97	0.0212	-0.02736
	2894.92	0.01685	-0.02621
	2896.88	0.01476	-0.03297
	2898.83	0.00334	-0.03043
	2900.78	-0.00534	-0.02184
	2902.73	-0.00384	-0.01585
	2904.69	-0.00743	-0.01171
	2906.64	-0.01043	-0.01405
	2908.59	-0.00315	-0.01321
	2910.55	0.00451	-0.00973
	2912.5	0.00483	-0.01603
	2914.45	-0.00564	-0.0232
	2916.41	-0.01222	-0.01954
	2918.36	-0.00508	-0.01135
	2920.31	0.00193	-0.00761
	2922.27	0.00436	-0.01034
	2924.22	0.000112418	-0.01307
	2926.17	-0.00112	-0.00837
	2928.12	0.00559	0.000120819
	2930.08	0.00542	0.00794
	2932.03	0.00334	0.00549
	2933.98	0.00429	-0.000731287
	2935.94	0.00336	0.00709
	2937.89	0.00245	0.01369
	2939.84	0.00319	0.01275
	2941.8	-0.00467	0.02213
	2943.75	-0.01117	0.03806
	2945.7	0.00269	0.04338
	2947.66	0.01217	0.03691
	2949.61	0.00261	0.03671
	2951.56	0.000199167	0.04607
	2953.52	0.00884	0.05115
	2955.47	0.01127	0.05315
	2957.42	0.00317	0.05748
	2959.38	-0.000761602	0.06176
	2961.33	0.00546	0.06618
	2963.28	0.00622	0.07002
	2965.23	0.00298	0.06582
	2967.19	0.00488	0.05876
	2969.14	0.01223	0.057
	2971.09	0.01261	0.05555
	2973.05	1.62312e-05	0.05116
	2975	-0.00581	0.04871
	2976.95	-0.000890573	0.06093
	2978.91	0.00379	0.07317
	2980.86	0.00864	0.07138
	2982.81	0.00844	0.06569
	2984.77	0.00391	0.06648
	2986.72	0.00783	0.07546
	2988.67	0.0097	0.07645
	2990.62	0.00256	0.07779
	2992.58	0.00453	0.0859
	2994.53	0.0135	0.08696
	2996.48	0.01255	0.08353
	2998.44	0.00286	0.08948
	3000.39	-0.000117723	0.09565
	3002.34	0.000781612	0.08568
	3004.3	-0.00218	0.08336
	3006.25	-0.00488	0.08665
	3008.2	-0.00762	0.07611
	3010.16	-0.00554	0.0735
	3012.11	0.000882391	0.07781
	3014.06	0.00254	0.07466
	3016.02	-0.00192	0.07601
	3017.97	-0.00367	0.08128
	3019.92	-0.000240154	0.08469
	3021.88	0.000758152	0.07747
	3023.83	0.000685786	0.06361
	3025.78	0.00503	0.06883
	3027.73	0.00583	0.08255
	3029.69	0.00263	0.08071
	3031.64	0.000361524	0.07646
	3033.59	-0.000473994	0.0824
	3035.55	0.00167	0.08393
	3037.5	0.00753	0.07631
	3039.45	0.01824	0.07139
	3041.41	0.01944	0.07644
	3043.36	0.00769	0.07948
	3045.31	-0.00127	0.07593
	3047.27	-0.00493	0.07482
	3049.22	-0.00619	0.07939
	3051.17	-0.00867	0.08158
	3053.12	-0.0103	0.07806
	3055.08	-0.00295	0.0789
	3057.03	-0.00291	0.08269
	3058.98	-0.01335	0.08343
	3060.94	-0.01263	0.07558
	3062.89	-0.00784	0.06526
	3064.84	-0.00993	0.05639
	3066.8	-0.01026	0.0533
	3068.75	-0.00757	0.05593
	3070.7	-0.01076	0.04574
	3072.66	-0.01429	0.03763
	3074.61	-0.01154	0.04694
	3076.56	-0.01367	0.05447
	3078.52	-0.02112	0.04791
	3080.47	-0.01929	0.03566
	3082.42	-0.01676	0.02986
	3084.38	-0.02103	0.02718
	3086.33	-0.01235	0.02589
	3088.28	-0.00176	0.02422
	3090.23	-0.0071	0.02058
	3092.19	-0.00971	0.02356
	3094.14	-0.00853	0.02325
	3096.09	-0.01567	0.0112
	3098.05	-0.01845	0.00466
	3100	-0.01303	0.00817
	3101.95	-0.00585	0.01288
	3103.91	0.000468993	0.01136
	3105.86	0.00192	0.00862
	3107.81	-0.00727	0.00978
	3109.77	-0.01633	0.0035
	3111.72	-0.01581	-0.00998
	3113.67	-0.0224	-0.02147
	3115.62	-0.02507	-0.02774
	3117.58	-0.01678	-0.03262
	3119.53	-0.00883	-0.03999
	3121.48	-0.00629	-0.04879
	3123.44	-0.01178	-0.05319
	3125.39	-0.01575	-0.05327
	3127.34	-0.01359	-0.05457
	3129.3	-0.00868	-0.05675
	3131.25	-0.00834	-0.05378
	3133.2	-0.0044	-0.04478
	3135.16	0.00113	-0.04171
	3137.11	-0.00481	-0.04434
	3139.06	-0.0064	-0.04604
	3141.02	0.00273	-0.05024
	3142.97	0.00504	-0.05539
	3144.92	-0.00603	-0.05127
	3146.88	-0.01412	-0.04331
	3148.83	-0.00609	-0.04438
	3150.78	0.000421787	-0.04856
	3152.73	-0.00546	-0.05556
	3154.69	-0.00786	-0.06289
	3156.64	0.00104	-0.06228
	3158.59	0.000619627	-0.06902
	3160.55	-0.01375	-0.08065
	3162.5	-0.01496	-0.07388
	3164.45	-0.00924	-0.06545
	3166.41	-0.01038	-0.06788
	3168.36	-0.00833	-0.07466
	3170.31	-0.00837	-0.0844
	3172.27	-0.01378	-0.0859
	3174.22	-0.01921	-0.08358
	3176.17	-0.0219	-0.08145
	3178.12	-0.0127	-0.07896
	3180.08	-0.00398	-0.07766
	3182.03	-0.00607	-0.07556
	3183.98	-0.00704	-0.07476
	3185.94	-0.011	-0.07574
	3187.89	-0.01758	-0.08203
	3189.84	-0.01665	-0.08515
	3191.8	-0.01396	-0.07804
	3193.75	-0.00319	-0.06981
	3195.7	0.01302	-0.07002
	3197.66	0.01122	-0.07421
	3199.61	-0.000269145	-0.07331
	3201.56	-0.00646	-0.07269
	3203.52	-0.00498	-0.07274
	3205.47	-3.32707e-05	-0.07512
	3207.42	0.0007492	-0.08534
	3209.38	-0.00322	-0.09088
	3211.33	-0.00825	-0.08737
	3213.28	-0.00498	-0.08301
	3215.23	-0.000441663	-0.07671
	3217.19	-0.00552	-0.0752
	3219.14	-0.00546	-0.08394
	3221.09	0.0038	-0.09309
	3223.05	0.00464	-0.09068
	3225	0.00151	-0.08245
	3226.95	0.00153	-0.0826
	3228.91	0.000694954	-0.08526
	3230.86	0.00294	-0.07712
	3232.81	0.00709	-0.07074
	3234.77	0.0075	-0.0794
	3236.72	0.00416	-0.0804
	3238.67	0.0016	-0.0716
	3240.62	0.00275	-0.07279
	3242.58	0.000263886	-0.07458
	3244.53	-0.00476	-0.06458
	3246.48	-0.000991182	-0.0503
	3248.44	0.00646	-0.04853
	3250.39	0.00887	-0.05585
	3252.34	0.00696	-0.0564
	3254.3	0.00801	-0.05549
	3256.25	0.01288	-0.05205
	3258.2	0.0148	-0.04834
	3260.16	0.0065	-0.04908
	3262.11	-0.00647	-0.04088
	3264.06	-0.00982	-0.03963
	3266.02	-0.00639	-0.05395
	3267.97	0.00309	-0.05171
	3269.92	0.01261	-0.03723
	3271.88	0.01169	-0.03264
	3273.83	0.00437	-0.02831
	3275.78	-0.000629364	-0.02239
	3277.73	0.00124	-0.02032
	3279.69	0.00369	-0.01622
	3281.64	0.01024	-0.01213
	3283.59	0.01385	-0.01505
	3285.55	0.00447	-0.01858
	3287.5	9.11525e-05	-0.01759
	3289.45	0.00604	-0.01596
	3291.41	0.00587	-0.01676
	3293.36	6.10225e-06	-0.01764
	3295.31	0.00457	-0.01354
	3297.27	0.00617	-0.00702
	3299.22	0.00135	-0.01013
	3301.17	0.00681	-0.01893
	3303.12	0.01266	-0.0156
	3305.08	0.01195	-0.00614
	3307.03	0.00366	-0.00199
	3308.98	-0.00665	-0.00374
	3310.94	-0.01249	-0.0118
	3312.89	-0.00935	-0.01456
	3314.84	0.00801	-0.00522
	3316.8	0.02246	0.00273
	3318.75	0.02588	-0.00149
	3320.7	0.02159	-0.00695
	3322.66	0.01237	-0.00388
	3324.61	0.00729	0.00491
	3326.56	0.01147	0.01715
	3328.52	0.01567	0.02645
	3330.47	0.01279	0.03835
	3332.42	0.01444	0.05395
	3334.38	0.02219	0.06633
	3336.33	0.02179	0.07249
	3338.28	0.01565	0.06415
	3340.23	0.02391	0.0573
	3342.19	0.0354	0.06522
	3344.14	0.03236	0.0674
	3346.09	0.02229	0.05751
	3348.05	0.01435	0.04967
	3350	0.01486	0.04774
	3351.95	0.01577	0.0478
	3353.91	0.0168	0.04729
	3355.86	0.02725	0.04298
	3357.81	0.02609	0.03354
	3359.77	0.0167	0.02941
	3361.72	0.0217	0.0342
	3363.67	0.01851	0.03376
	3365.62	0.01078	0.02631
	3367.58	0.01927	0.00906
	3369.53	0.02639	-0.00715
	3371.48	0.01609	0.00186
	3373.44	0.0082	0.01007
	3375.39	0.01391	-0.00166
	3377.34	0.0077	-0.00904
	3379.3	0.00301	-0.00272
	3381.25	0.01287	0.000399936
	3383.2	0.01345	-0.00713
	3385.16	0.00827	-0.01142
	3387.11	0.01017	-0.01161
	3389.06	0.00918	-0.00881
	3391.02	0.00321	-0.00457
	3392.97	0.00414	0.000221867
	3394.92	0.00568	0.01863
	3396.88	0.00458	0.03908
	3398.83	0.00566	0.04459
	3400.78	0.00668	0.04336
	3402.73	0.0059	0.0424
	3404.69	0.00489	0.04236
	3406.64	0.0089	0.04985
	3408.59	0.01506	0.05542
	3410.55	0.01676	0.04778
	3412.5	0.01229	0.04034
	3414.45	0.00373	0.03923
	3416.41	-0.00546	0.03909
	3418.36	-0.01064	0.03344
	3420.31	-0.0046	0.01602
	3422.27	0.0087	-0.00514
	3424.22	0.0103	-0.02211
	3426.17	-0.00483	-0.03589
	3428.12	-0.01817	-0.05081
	3430.08	-0.02184	-0.06195
	3432.03	-0.02137	-0.05345
	3433.98	-0.01703	-0.03865
	3435.94	-0.00833	-0.04017
	3437.89	-0.00307	-0.04711
	3439.84	-0.00978	-0.0378
	3441.8	-0.01747	-0.02153
	3443.75	-0.01511	-0.01394
	3445.7	-0.0097	-0.0123
	3447.66	-0.00919	-0.01265
	3449.61	-0.01668	0.000633337
	3451.56	-0.02349	0.01951
	3453.52	-0.02457	0.02616
	3455.47	-0.01869	0.0324
	3457.42	-0.0092	0.03507
	3459.38	-0.00834	0.02991
	3461.33	-0.00905	0.03087
	3463.28	-0.00972	0.03764
	3465.23	-0.00783	0.04875
	3467.19	-0.0012	0.06554
	3469.14	0.00372	0.0772
	3471.09	0.01	0.0873
	3473.05	0.01257	0.10974
	3475	0.01952	0.13604
	3476.95	0.02913	0.15573
	3478.91	0.02631	0.17529
	3480.86	0.02592	0.19215
	3482.81	0.03065	0.20143
	3484.77	0.03103	0.20968
	3486.72	0.03622	0.22537
	3488.67	0.04417	0.25186
	3490.62	0.05096	0.2818
	3492.58	0.06158	0.31654
	3494.53	0.06975	0.36877
	3496.48	0.0772	0.44784
	3498.44	0.08298	0.57742
	3500.39	0.0765	0.82988
	3502.34	0.07877	1.45131
	3504.3	0.10081	3.59743
	3506.25	0.07436	7.05889
	3508.2	-0.01956	5.80426
	3510.16	-0.08268	-2.31672
	3512.11	-0.07422	-7.42938
	3514.06	-0.04704	-5.16701
	3516.02	-0.04053	-2.10082
	3517.97	-0.0418	-1.05783
	3519.92	-0.04444	-0.68399
	3521.88	-0.05504	-0.4906
	3523.83	-0.05992	-0.37322
	3525.78	-0.05762	-0.29831
	3527.73	-0.05424	-0.24443
	3529.69	-0.0483	-0.19188
	3531.64	-0.03975	-0.14225
	3533.59	-0.03025	-0.10461
	3535.55	-0.02092	-0.07468
	3537.5	-0.01782	-0.05035
	3539.45	-0.01513	-0.02649
	3541.41	-0.01151	-0.00678
	3543.36	-0.01459	0.005
	3545.31	-0.01756	0.01274
	3547.27	-0.0154	-0.000392249
	3549.22	-0.01018	-0.02789
	3551.17	-0.00566	-0.04361
	3553.12	-0.01146	-0.05228
	3555.08	-0.02601	-0.0668
	3557.03	-0.03717	-0.07992
	3558.98	-0.03293	-0.08576
	3560.94	-0.01224	-0.08977
	3562.89	-0.0039	-0.08811
	3564.84	-0.01356	-0.07582
	3566.8	-0.02156	-0.06939
	3568.75	-0.02917	-0.07946
	3570.7	-0.03222	-0.08206
	3572.66	-0.01882	-0.06773
	3574.61	-0.00469	-0.05124
	3576.56	-0.00295	-0.03574
	3578.52	-0.00717	-0.02015
	3580.47	-0.00924	-0.01534
	3582.42	-0.0065	-0.01924
	3584.38	-0.01307	-0.00983
	3586.33	-0.02374	-0.00043973
	3588.28	-0.02143	0.00222
	3590.23	-0.01053	0.01642
	3592.19	-0.00569	0.02736
	3594.14	-0.01289	0.03611
	3596.09	-0.01372	0.04601
	3598.05	8.61428e-05	0.04797
	3600	0.00699	0.05877
	3601.95	-0.0048	0.07939
	3603.91	-0.01962	0.09988
	3605.86	-0.02141	0.11989
	3607.81	-0.01703	0.13556
	3609.77	-0.01262	0.15241
	3611.72	-0.00902	0.17232
	3613.67	-0.01147	0.18559
	3615.62	-0.01426	0.19181
	3617.58	-0.01335	0.19431
	3619.53	-0.01537	0.19254
	3621.48	-0.01833	0.1861
	3623.44	-0.01126	0.17122
	3625.39	-0.00148	0.14592
	3627.34	-0.00819	0.11396
	3629.3	-0.01956	0.07752
	3631.25	-0.01621	0.05729
	3633.2	-0.01046	0.04862
	3635.16	-0.01798	0.03089
	3637.11	-0.02847	0.0192
	3639.06	-0.0307	0.01294
	3641.02	-0.03053	-0.00211
	3642.97	-0.02427	-0.01702
	3644.92	-0.01099	-0.01309
	3646.88	-0.00518	-0.0108
	3648.83	-0.01175	-0.01942
	3650.78	-0.01443	-0.01901
	3652.73	-0.00312	-0.01373
	3654.69	0.0068	-0.01039
	3656.64	0.00361	-0.01852
	3658.59	-0.00488	-0.02941
	3660.55	-0.01242	-0.03051
	3662.5	-0.01209	-0.03193
	3664.45	-0.00142	-0.03743
	3666.41	0.00996	-0.03405
	3668.36	0.01176	-0.0299
	3670.31	-0.000522316	-0.04072
	3672.27	-0.00845	-0.04456
	3674.22	-0.00158	-0.03596
	3676.17	0.00238	-0.03377
	3678.12	-0.00157	-0.04371
	3680.08	-0.00408	-0.04995
	3682.03	-0.00519	-0.0475
	3683.98	-0.00362	-0.05312
	3685.94	0.00388	-0.06213
	3687.89	0.00712	-0.06172
	3689.84	0.000359643	-0.06244
	3691.8	-0.00115	-0.07374
	3693.75	0.00188	-0.07677
	3695.7	-0.000840128	-0.08001
	3697.66	-0.00336	-0.09981
	3699.61	-0.00312	-0.10887
	3701.56	0.00134	-0.10493
	3703.52	0.01081	-0.10815
	3705.47	0.01728	-0.11852
	3707.42	0.01316	-0.12485
	3709.38	0.00355	-0.1298
	3711.33	-0.00663	-0.13991
	3713.28	-0.00806	-0.13737
	3715.23	0.0018	-0.12606
	3717.19	0.00866	-0.12005
	3719.14	0.01012	-0.11451
	3721.09	0.00643	-0.10905
	3723.05	-0.00064799	-0.09753
	3725	-0.00355	-0.08903
	3726.95	0.00299	-0.0974
	3728.91	0.00853	-0.0987
	3730.86	0.00537	-0.08811
	3732.81	0.00344	-0.08505
	3734.77	0.00138	-0.08053
	3736.72	-0.00313	-0.07605
	3738.67	-0.00544	-0.07594
	3740.62	-0.000963329	-0.06787
	3742.58	-0.000626488	-0.05799
	3744.53	-0.00316	-0.04727
	3746.48	0.0063	-0.03465
	3748.44	0.01233	-0.03547
	3750.39	0.00666	-0.04127
	3752.34	0.00239	-0.0305
	3754.3	0.00335	-0.01622
	3756.25	0.0055	-0.02003
	3758.2	0.00855	-0.02457
	3760.16	0.01278	-0.00924
	3762.11	0.01397	0.00806
	3764.06	0.01201	0.00364
	3766.02	0.00966	-0.00695
	3767.97	4.45782e-05	0.00341
	3769.92	-0.00732	0.014
	3771.88	-0.00506	0.01197
	3773.83	-0.00328	0.01943
	3775.78	0.00298	0.02511
	3777.73	0.01384	0.01839
	3779.69	0.01452	0.00882
	3781.64	0.00822	0.00224
	3783.59	0.01258	0.00138
	3785.55	0.01533	-0.00025858
	3787.5	0.00487	-7.3238e-07
	3789.45	-0.00504	0.000657384
	3791.41	-0.00331	-0.00377
	3793.36	0.005	-0.00886
	3795.31	0.00649	-0.01258
	3797.27	0.00663	-0.01739
	3799.22	0.00595	-0.01953
	3801.17	0.00282	-0.01382
	3803.12	0.00548	-0.00735
	3805.08	0.00442	-0.0044
	3807.03	0.00511	-0.00287
	3808.98	0.01873	0.00284
	3810.94	0.02014	0.00932
	3812.89	0.00888	0.00991
	3814.84	0.0064	0.01224
	3816.8	0.01074	0.01061
	3818.75	0.0095	0.00812
	3820.7	-0.00104	0.01848
	3822.66	-0.00106	0.02926
	3824.61	0.01428	0.02925
	3826.56	0.01985	0.01939
	3828.52	0.00789	0.01102
	3830.47	-0.000819579	0.01097
	3832.42	-0.00298	0.01405
	3834.38	-0.00486	0.01695
	3836.33	-0.0033	0.01416
	3838.28	0.00238	0.0102
	3840.23	0.01245	0.00776
	3842.19	0.01902	0.00624
	3844.14	0.01504	0.01259
	3846.09	0.0066	0.01937
	3848.05	0.0046	0.01795
	3850	0.00572	0.01805
	3851.95	0.0052	0.02679
	3853.91	0.01125	0.02991
	3855.86	0.02175	0.02806
	3857.81	0.02001	0.03575
	3859.77	0.0135	0.03735
	3861.72	0.01793	0.02763
	3863.67	0.02219	0.02034
	3865.62	0.02224	0.01539
	3867.58	0.02011	0.01364
	3869.53	0.0103	0.02024
	3871.48	-0.00496	0.0271
	3873.44	-0.00743	0.02521
	3875.39	0.00542	0.02249
	3877.34	0.01539	0.02088
	3879.3	0.01639	0.01955
	3881.25	0.01097	0.02339
	3883.2	0.00785	0.0332
	3885.16	0.0086	0.04491
	3887.11	0.00811	0.04552
	3889.06	0.00488	0.03295
	3891.02	-0.00129	0.02043
	3892.97	-0.00647	0.01316
	3894.92	-0.00215	0.01546
	3896.88	0.01011	0.02207
	3898.83	0.01654	0.02659
	3900.78	0.01261	0.0329
	3902.73	0.00228	0.03084
	3904.69	-0.00535	0.02297
	3906.64	-0.00376	0.01962
	3908.59	-0.000648127	0.01646
	3910.55	0.00113	0.01475
	3912.5	0.00585	0.02187
	3914.45	0.00651	0.03143
	3916.41	0.00559	0.02719
	3918.36	0.00938	0.02641
	3920.31	0.01135	0.03492
	3922.27	0.00471	0.03191
	3924.22	-0.000257477	0.02798
	3926.17	0.00744	0.03199
	3928.12	0.01276	0.03264
	3930.08	0.0051	0.02963
	3932.03	-0.00316	0.03064
	3933.98	0.00657	0.03627
	3935.94	0.01873	0.03509
	3937.89	0.01554	0.02223
	3939.84	0.01013	0.01333
	3941.8	0.00541	0.01339
	3943.75	0.000875263	0.01814
	3945.7	-0.000853922	0.01943
	3947.66	0.00594	0.02243
	3949.61	0.01422	0.02994
	3951.56	0.01381	0.02599
	3953.52	0.0074	0.02387
	3955.47	-0.00394	0.02922
	3957.42	-0.00406	0.03065
	3959.38	0.00399	0.02879
	3961.33	0.00437	0.022
	3963.28	0.000178557	0.01882
	3965.23	-0.00775	0.02884
	3967.19	-0.01225	0.03487
	3969.14	-0.00787	0.01965
	3971.09	-0.00196	0.01019
	3973.05	0.00343	0.01802
	3975	0.00463	0.02218
	3976.95	0.000577426	0.02626
	3978.91	-0.000818507	0.03454
	3980.86	-0.00324	0.04081
	3982.81	-0.00224	0.03319
	3984.77	0.008	0.0186
	3986.72	0.00346	0.01431
	3988.67	-0.01037	0.01217
	3990.62	-0.00524	0.01286
	3992.58	0.00408	0.01576
	3994.53	0.00408	0.01101
	3996.48	0.000109507	0.0062
	3998.44	-0.00086175	0.01017
	4000.39	0.00766	0.01316
	4002.34	0.00205	0.00717
	4004.3	-0.01516	0.00609
	4006.25	-0.01603	0.01144
	4008.2	-0.01088	0.01161
	4010.16	-0.00741	0.00902
	4012.11	-0.00735	0.0092
	4014.06	-0.01242	0.00528
	4016.02	-0.01295	0.00541
	4017.97	-0.00664	0.01655
	4019.92	-0.00241	0.02232
	4021.88	0.000662028	0.01739
	4023.83	0.00346	0.01065
	4025.78	0.00469	0.01245
	4027.73	0.00456	0.01153
	4029.69	-0.0014	0.0022
	4031.64	-0.00503	0.000193814
	4033.59	-0.00425	0.000886501
	4035.55	0.000463028	-0.00308
	4037.5	0.00628	-0.00931
	4039.45	0.000354989	-0.01147
	4041.41	-0.00635	-0.0071
	4043.36	-0.00327	-0.00781
	4045.31	-0.00326	-0.01044
	4047.27	-0.00303	-0.00319
	4049.22	-0.00342	0.01034
	4051.17	-0.00536	0.00846
	4053.12	-0.00225	-0.00825
	4055.08	-0.00707	-0.01179
	4057.03	-0.01388	-0.00102
	4058.98	-0.00973	0.00755
	4060.94	-0.00538	0.00399
	4062.89	-0.00899	-0.00364
	4064.84	-0.01195	0.00152
	4066.8	-0.00703	0.01327
	4068.75	-0.00487	0.01224
	4070.7	-0.00923	-0.000909472
	4072.66	-0.00716	-0.0085
	4074.61	-0.00108	-0.00528
	4076.56	-0.00114	-0.00369
	4078.52	-0.00524	-0.0079
	4080.47	-0.00786	-0.01432
	4082.42	-0.00716	-0.02151
	4084.38	-0.00172	-0.02234
	4086.33	0.000128021	-0.00872
	4088.28	-0.00479	0.00597
	4090.23	-0.01081	0.000667706
	4092.19	-0.01858	-0.01509
	4094.14	-0.02162	-0.01905
	4096.09	-0.01038	-0.01242
	4098.05	0.00539	-0.01249
	4100	0.000183647	-0.01188
	4101.95	-0.01029	-0.00292
	4103.91	-0.00775	-0.00436
	4105.86	-0.00582	-0.02064
	4107.81	-0.00993	-0.02374
	4109.77	-0.01442	-0.00627
	4111.72	-0.00815	0.000956138
	4113.67	-0.00602	-0.00312
	4115.62	-0.01341	-0.00629
	4117.58	-0.00917	-0.01378
	4119.53	-0.00539	-0.02645
	4121.48	-0.01135	-0.03468
	4123.44	-0.01423	-0.02543
	4125.39	-0.01469	-0.01229
	4127.34	-0.00924	-0.01611
	4129.3	-0.00787	-0.02601
	4131.25	-0.01298	-0.02739
	4133.2	-0.01446	-0.02621
	4135.16	-0.01668	-0.02163
	4137.11	-0.00828	-0.01045
	4139.06	0.00219	-0.0097
	4141.02	0.00214	-0.02107
	4142.97	0.00455	-0.02481
	4144.92	0.01175	-0.02065
	4146.88	0.01375	-0.01229
	4148.83	0.01048	-0.003
	4150.78	0.00374	-0.00697
	4152.73	-0.0102	-0.0218
	4154.69	-0.0106	-0.03026
	4156.64	0.00313	-0.0244
	4158.59	0.0066	-0.01278
	4160.55	0.00612	-0.00667
	4162.5	0.00597	-0.00514
	4164.45	0.000186602	-0.00381
	4166.41	-0.00513	-0.00506
	4168.36	-0.00539	-0.00808
	4170.31	-0.00433	-0.00773
	4172.27	-0.00647	-0.00675
	4174.22	-0.00668	-0.00808
	4176.17	0.0041	-0.00863
	4178.12	0.00807	-0.01149
	4180.08	-0.00766	-0.01469
	4182.03	-0.01542	-0.01407
	4183.98	-0.00638	-0.01813
	4185.94	0.000416049	-0.01953
	4187.89	-0.00803	-0.00779
	4189.84	-0.01654	-0.00277
	4191.8	-0.00889	-0.0081
	4193.75	-0.00283	-0.00246
	4195.7	-0.00091176	0.00417
	4197.66	0.00312	-0.000895644
	4199.61	0.00332	-0.00789
	4201.56	0.00393	-0.01206
	4203.52	0.0062	-0.01274
	4205.47	0.00691	-0.01348
	4207.42	0.00411	-0.01915
	4209.38	0.00212	-0.02682
	4211.33	0.00585	-0.02307
	4213.28	0.01147	-0.01112
	4215.23	0.01091	-0.00787
	4217.19	-0.00066679	-0.00672
	4219.14	-0.00878	-0.00326
	4221.09	-0.00899	-0.00274
	4223.05	-0.01193	-0.00626
	4225	-0.01551	-0.01222
	4226.95	-0.00993	-0.00977
	4228.91	-0.00784	0.00402
	4230.86	-0.01454	0.00422
	4232.81	-0.00361	-0.01277
	4234.77	0.00582	-0.01257
	4236.72	-0.00623	0.000217075
	4238.67	-0.01126	0.00209
	4240.62	-0.00311	-0.00458
	4242.58	0.00107	-0.00733
	4244.53	-0.00802	-0.00476
	4246.48	-0.01524	-0.00311
	4248.44	-0.00998	-0.0043
	4250.39	-0.00166	-0.00564
	4252.34	0.00304	-0.00179
	4254.3	0.00181	0.000731318
	4256.25	0.00214	0.00215
	4258.2	-7.16986e-05	0.00572
	4260.16	0.000624405	0.00688
	4262.11	0.00764	0.00649
	4264.06	0.00475	0.00463
	4266.02	0.000829536	-0.00356
	4267.97	-0.000513556	-0.01115
	4269.92	0.00425	-0.01025
	4271.88	0.00911	-0.00932
	4273.83	0.00281	-0.00463
	4275.78	0.00222	0.00861
	4277.73	0.00386	0.01118
	4279.69	0.00273	0.00292
	4281.64	-0.000467235	-0.00374
	4283.59	0.00255	-0.01241
	4285.55	0.01587	-0.01414
	4287.5	0.01829	-0.0129
	4289.45	0.01348	-0.01518
	4291.41	0.0096	-0.01112
	4293.36	0.00704	-0.00414
	4295.31	0.00846	0.000166308
	4297.27	-0.00307	0.00345
	4299.22	-0.01241	0.00564
	4301.17	0.00422	-0.000860682
	4303.12	0.01515	-0.00443
	4305.08	0.00876	-0.00119
	4307.03	0.00978	0.00193
	4308.98	0.01151	0.00689
	4310.94	-6.86797e-05	0.00547
	4312.89	-0.00824	0.00266
	4314.84	-0.00793	-9.12006e-05
	4316.8	-0.000550939	-0.00193
	4318.75	0.013	0.00131
	4320.7	0.01883	0.00478
	4322.66	0.01554	0.00602
	4324.61	0.00698	0.00484
	4326.56	0.0011	0.00378
	4328.52	0.00107	-6.32555e-05
	4330.47	-0.00249	-0.000973664
	4332.42	0.00208	0.00348
	4334.38	0.01928	0.00899
	4336.33	0.02231	0.0169
	4338.28	0.00597	0.02172
	4340.23	-0.00791	0.01316
	4342.19	-0.00831	-0.00152
	4344.14	-0.00146	-0.00182
	4346.09	0.00577	0.00972
	4348.05	0.01068	0.0143
	4350	0.00877	0.01014
	4351.95	0.00326	0.00673
	4353.91	0.0019	0.00853
	4355.86	0.00288	0.01214
	4357.81	0.00508	0.00907
	4359.77	0.00896	0.00987
	4361.72	0.00593	0.01318
	4363.67	-0.000447106	0.00715
	4365.62	0.000441331	0.00666
	4367.58	-0.0028	0.01091
	4369.53	-0.00768	0.00648
	4371.48	-0.00629	-0.00563
	4373.44	-0.00279	-0.00745
	4375.39	0.00442	0.01202
	4377.34	0.00774	0.0209
	4379.3	0.00367	0.01212
	4381.25	-0.000888414	0.01491
	4383.2	0.00209	0.01452
	4385.16	0.0091	0.00273
	4387.11	0.0022	0.00104
	4389.06	-0.00308	0.00563
	4391.02	0.00496	0.01145
	4392.97	0.00637	0.01465
	4394.92	0.00613	0.01279
	4396.88	0.00261	0.01679
	4398.83	-0.00402	0.01976
	4400.78	0.00366	0.0157
	4402.73	0.01458	0.0084
	4404.69	0.01675	0.00153
	4406.64	0.01706	0.00491
	4408.59	0.00851	0.00974
	4410.55	-0.00358	0.01459
	4412.5	0.00228	0.02294
	4414.45	0.00906	0.01448
	4416.41	0.00913	-0.000663459
	4418.36	0.01142	0.00452
	4420.31	0.00493	0.01793
	4422.27	0.00384	0.01952
	4424.22	0.01191	0.01215
	4426.17	0.00741	0.00659
	4428.12	-0.000292163	0.00847
	4430.08	-0.00353	0.01236
	4432.03	-0.00453	0.00574
	4433.98	0.00337	-0.00783
	4435.94	0.00806	-0.00946
	4437.89	-0.00105	-7.51356e-05
	4439.84	-0.00795	0.01193
	4441.8	-0.00447	0.02019
	4443.75	-0.00338	0.01104
	4445.7	0.000363845	-0.00141
	4447.66	0.00993	-0.00296
	4449.61	0.00886	-0.0085
	4451.56	0.00407	-0.01337
	4453.52	0.00155	-0.00398
	4455.47	-0.00296	0.00797
	4457.42	-0.000795509	0.01065
	4459.38	4.31895e-05	0.00347
	4461.33	-0.01063	-0.005
	4463.28	-0.01257	-0.00376
	4465.23	-0.00385	0.00328
	4467.19	-0.0042	0.0029
	4469.14	-0.00744	-0.00579
	4471.09	-0.00632	-0.01163
	4473.05	-0.00643	-0.01173
	4475	-0.00859	-0.00757
	4476.95	-0.01217	-0.0012
	4478.91	-0.01622	-0.0026
	4480.86	-0.01508	-0.00453
	4482.81	-0.00425	0.0021
	4484.77	0.00482	-0.000693002
	4486.72	0.00138	-0.01056
	4488.67	-0.00367	-0.01132
	4490.62	0.0015	-0.00457
	4492.58	0.00884	-0.00445
	4494.53	0.00247	-0.01529
	4496.48	-0.01104	-0.01744
	4498.44	-0.01803	-0.01428
	4500.39	-0.01314	-0.01891
	4502.34	-0.0037	-0.02061
	4504.3	-0.00509	-0.01057
	4506.25	-0.0052	0.00112
	4508.2	-0.00326	-0.00317
	4510.16	-0.01339	-0.01169
	4512.11	-0.01584	-0.0142
	4514.06	-0.00462	-0.01499
	4516.02	0.00335	-0.01195
	4517.97	0.00357	-0.0108
	4519.92	-0.00634	-0.01236
	4521.88	-0.00931	-0.01213
	4523.83	-0.00484	-0.00864
	4525.78	-0.01144	-0.00971
	4527.73	-0.0134	-0.01214
	4529.69	-0.00949	-0.01242
	4531.64	-0.01268	-0.01127
	4533.59	-0.01188	-0.00207
	4535.55	-0.000532175	0.00124
	4537.5	0.00745	-0.00175
	4539.45	0.00646	-0.00262
	4541.41	0.00429	-0.00455
	4543.36	0.00109	-0.00665
	4545.31	-0.00621	-0.00733
	4547.27	-0.00878	0.000766079
	4549.22	-0.00216	0.00639
	4551.17	-0.00242	-0.00446
	4553.12	-0.00602	-0.00859
	4555.08	0.00169	0.00878
	4557.03	0.00803	0.01964
	4558.98	0.00431	0.00926
	4560.94	-0.000605491	0.00851
	4562.89	0.000665229	0.02237
	4564.84	0.00305	0.02578
	4566.8	0.000853548	0.01848
	4568.75	0.00446	0.01112
	4570.7	0.00761	0.01361
	4572.66	0.00212	0.02762
	4574.61	0.00353	0.04014
	4576.56	0.00579	0.04395
	4578.52	-0.00191	0.04845
	4580.47	-0.00226	0.05576
	4582.42	0.00822	0.06089
	4584.38	0.00814	0.05848
	4586.33	0.00123	0.06094
	4588.28	0.00102	0.07215
	4590.23	0.00252	0.0743
	4592.19	0.00604	0.07427
	4594.14	0.00927	0.08204
	4596.09	0.00835	0.0925
	4598.05	0.00611	0.09766

## Sheet: Fig. 3g
	Temperature increase (oC)
	Time (min)	ADPAH	ADPAH@AOT
	0	0	0
	0.5	3.9	0.7
	1	9.3	2
	1.5	13.9	3.8
	2	17.5	4.6
	2.5	20.3	5.5
	3	22.5	6.2
	3.5	24.7	7.4
	4	28.4	7.9
	4.5	30.3	8.4
	5	31.9	8.9
	5.5	34.4	9.5
	6	35.6	9.9
	6.5	37.1	10.2
	7	38.1	10.6
	7.5	39.1	10.8
	8	39.5	11.4
	8.5	40.4	11.7
	9	41	11.9
	9.5	41.5	12
	10	42.3	12.1

## Sheet: Fig. 3h
	PA intensity (arb.units)
	Concentration （μM）	Mean	SD
	0	65.0333	4.11015
	10	283.833	2.21886
	20	500.533	2.91433
	50	904.133	1.90875
	100	1320.87	4.47921
	150	1726.47	0.70238
	200	2240.1	3.65923

## Sheet: Fig. 4b
	Relative cell viability of 3T3 cells (%)
		0 μg mL-1	10	20	30	40
		87.2593	100.945	100.572	94.5186	91.5525
		108.465	103.66	96.1318	99.0026	99.7485
		109.324	106.609	101.457	98.8291	88.2827
		107.476	98.8812	91.9514	101.847	89.4449
		87.4848	93.2958	96.8083	85.1084	79.7485
	Mean	100.002	100.678	97.3842	95.8612	89.7554
	SD	11.548	5.04641	3.8134	6.55622	7.16754

[truncated: 13 more sheets: Fig. 4c, Fig. 4f, Fig. 4i, Fig. 5b, Fig. 5c, Fig. 5d, Fig. 5e, Fig. 5g, Fig. 5i, Fig. 6b, Fig. 6c, Fig. 6e, Fig. 6f]
